# Supplementary material for: TraPS-VarI: Identifying genetic variants altering phosphotyrosine based signalling motifs
Source: Sci Rep. 2020 May 21;10:8453. doi: 10.1038/s41598-020-65146-2 (PMC7242328; doi:10.1038/s41598-020-65146-2)
Supplement: Supplementary file 2 — Supplementary Table 1. [file 41598_2020_65146_MOESM2_ESM.xlsx]

## Sheet: Sheet1
Entry	Entryname	DrugBank
P41597	CCR2_HUMAN	DB12520; Plozalizumab [BiotechDrug]
P15391	CD19_HUMAN	DB09052; Blinatumomab [BiotechDrug]
P11836	CD20_HUMAN	DB00073; Rituximab [BiotechDrug], DB00078; Ibritumomab tiuxetan [BiotechDrug], DB00081; Tositumomab [BiotechDrug], DB06650; Ofatumumab [BiotechDrug], DB08935; Obinutuzumab [BiotechDrug], DB11988; Ocrelizumab [BiotechDrug]
P20273	CD22_HUMAN	DB04958; Epratuzumab [BiotechDrug], DB05889; Inotuzumab ozogamicin [BiotechDrug]
P20138	CD33_HUMAN	DB00056; Gemtuzumab ozogamicin [BiotechDrug]
P28907	CD38_HUMAN	DB09331; Daratumumab [BiotechDrug]
P04234	CD3D_HUMAN	DB00075; Muromonab [BiotechDrug], DB09052; Blinatumomab [BiotechDrug]
P07766	CD3E_HUMAN	DB00075; Muromonab [BiotechDrug]
P09693	CD3G_HUMAN	DB00075; Muromonab [BiotechDrug]
P20963	CD3Z_HUMAN	DB00075; Muromonab [BiotechDrug]
P33681	CD80_HUMAN	DB01281; Abatacept [BiotechDrug], DB04901; Galiximab [BiotechDrug], DB06681; Belatacept [BiotechDrug], DB11714; Durvalumab [BiotechDrug]
P13688	CEAM1_HUMAN	DB00113; Technetium Tc-99m arcitumomab [BiotechDrug]
P16410	CTLA4_HUMAN	DB06186; Ipilimumab [BiotechDrug]
P00533	EGFR_HUMAN	DB00002; Cetuximab [BiotechDrug], DB00072; Trastuzumab [BiotechDrug], , DB01269; Panitumumab [BiotechDrug], , DB04988; IGN311 [BiotechDrug], DB05101; Matuzumab [BiotechDrug], DB09559; Necitumumab [BiotechDrug], DB12202; Zalutumumab [BiotechDrug],
P16422	EPCAM_HUMAN	DB05319; oportuzumab monatox [BiotechDrug]
P04626	ERBB2_HUMAN	DB00072; Trastuzumab [BiotechDrug], DB04988; IGN311 [BiotechDrug], DB05773; Trastuzumab emtansine [BiotechDrug], DB06366; Pertuzumab [BiotechDrug]
P12319	FCERA_HUMAN	DB00043; Omalizumab [BiotechDrug]
Q01362	FCERB_HUMAN	DB00043; Omalizumab [BiotechDrug]
P12318	FCG2A_HUMAN	DB00002; Cetuximab [BiotechDrug], DB00005; Etanercept [BiotechDrug], DB00028; Immune Globulin Human [BiotechDrug], DB00051; Adalimumab [BiotechDrug], DB00054; Abciximab [BiotechDrug], DB00056; Gemtuzumab ozogamicin [BiotechDrug], DB00072; Trastuzumab [BiotechDrug], DB00073; Rituximab [BiotechDrug], DB00074; Basiliximab [BiotechDrug], DB00075; Muromonab [BiotechDrug], DB00078; Ibritumomab tiuxetan…
P31994	FCG2B_HUMAN	DB00002; Cetuximab [BiotechDrug], DB00005; Etanercept [BiotechDrug], DB00028; Immune Globulin Human [BiotechDrug], DB00051; Adalimumab [BiotechDrug], DB00054; Abciximab [BiotechDrug], DB00056; Gemtuzumab ozogamicin [BiotechDrug], DB00072; Trastuzumab [BiotechDrug], DB00073; Rituximab [BiotechDrug], DB00074; Basiliximab [BiotechDrug], DB00075; Muromonab [BiotechDrug], DB00078; Ibritumomab tiuxetan…
P31995	FCG2C_HUMAN	DB00002; Cetuximab [BiotechDrug], DB00005; Etanercept [BiotechDrug], DB00051; Adalimumab [BiotechDrug], DB00054; Abciximab [BiotechDrug], DB00056; Gemtuzumab ozogamicin [BiotechDrug], DB00072; Trastuzumab [BiotechDrug], DB00073; Rituximab [BiotechDrug], DB00074; Basiliximab [BiotechDrug], DB00075; Muromonab [BiotechDrug], DB00078; Ibritumomab tiuxetan [BiotechDrug], DB00081; Tositumomab [BiotechD…
P08637	FCG3A_HUMAN	DB00002; Cetuximab [BiotechDrug], DB00005; Etanercept [BiotechDrug], DB00051; Adalimumab [BiotechDrug], DB00054; Abciximab [BiotechDrug], DB00056; Gemtuzumab ozogamicin [BiotechDrug], DB00072; Trastuzumab [BiotechDrug], DB00073; Rituximab [BiotechDrug], DB00074; Basiliximab [BiotechDrug], DB00075; Muromonab [BiotechDrug], DB00078; Ibritumomab tiuxetan [BiotechDrug], DB00081; Tositumomab [BiotechD…
P12314	FCGR1_HUMAN	DB00002; Cetuximab [BiotechDrug], DB00005; Etanercept [BiotechDrug], DB00051; Adalimumab [BiotechDrug], DB00054; Abciximab [BiotechDrug], DB00056; Gemtuzumab ozogamicin [BiotechDrug], DB00072; Trastuzumab [BiotechDrug], DB00073; Rituximab [BiotechDrug], DB00074; Basiliximab [BiotechDrug], DB00075; Muromonab [BiotechDrug], DB00078; Ibritumomab tiuxetan [BiotechDrug], DB00081; Tositumomab [BiotechD…
Q5NUL3	FFAR4_HUMAN	DB05793; PRO-542 [BiotechDrug], DB12698; Ibalizumab [BiotechDrug]
P05362	ICAM1_HUMAN	DB00108; Natalizumab [BiotechDrug]
P08069	IGF1R_HUMAN	DB01277; Mecasermin [BiotechDrug], DB12250; Cixutumumab [BiotechDrug]
P01589	IL2RA_HUMAN	DB00004; Denileukin diftitox [BiotechDrug], DB00041; Aldesleukin [BiotechDrug], DB00074; Basiliximab [BiotechDrug], DB00111; Daclizumab [BiotechDrug]
P14784	IL2RB_HUMAN	DB00004; Denileukin diftitox [BiotechDrug], DB00041; Aldesleukin [BiotechDrug], DB00074; Basiliximab [BiotechDrug], DB00111; Daclizumab [BiotechDrug]
P24394	IL4RA_HUMAN	DB12159; Dupilumab [BiotechDrug]
P08887	IL6RA_HUMAN	DB06273; Tocilizumab [BiotechDrug], DB11767; Sarilumab [BiotechDrug]
P08514	ITA2B_HUMAN	DB00054; Abciximab [BiotechDrug],
P13612	ITA4_HUMAN	DB00108; Natalizumab [BiotechDrug], DB04997; DB09033; Vedolizumab [BiotechDrug]
P20701	ITAL_HUMAN	DB00095; Efalizumab [BiotechDrug]
P05106	ITB3_HUMAN	DB00054; Abciximab [BiotechDrug], DB00063; Eptifibatide [BiotechDrug], DB05787; LM-609 [BiotechDrug]
P26010	ITB7_HUMAN	DB09033; Vedolizumab [BiotechDrug]
Q8WXI7	MUC16_HUMAN	DB04964; Oregovomab [BiotechDrug]
Q9NZQ7	PD1L1_HUMAN	DB11595; Atezolizumab [BiotechDrug], DB11714; Durvalumab [BiotechDrug], DB11945; Avelumab [BiotechDrug]
Q15116	PDCD1_HUMAN	DB05916; CT-011 [BiotechDrug], DB09035; Nivolumab [BiotechDrug], DB09037; Pembrolizumab [BiotechDrug]
P16234	PGFRA_HUMAN	DB00102; Becaplermin [BiotechDrug], DB06043; Olaratumab [BiotechDrug]
Q9UNP4	SIAT9_HUMAN	DB05867; 99mTc-14 F7 Mab [BiotechDrug]
Q9NQ25	SLAF7_HUMAN	DB06317; Elotuzumab [BiotechDrug]
Q9Y275	TN13B_HUMAN	DB08879; Belimumab [BiotechDrug]
O14788	TNF11_HUMAN	DB06643; Denosumab [BiotechDrug],
P01375	TNFA_HUMAN	DB00005; Etanercept [BiotechDrug], DB00051; Adalimumab [BiotechDrug], DB00065; Infliximab [BiotechDrug], , DB04956; Afelimomab [BiotechDrug], DB05218; PN0621 [BiotechDrug], , DB05758; CYT007-TNFQb [BiotechDrug], , DB05879; AME-527 [BiotechDrug], , DB06674; Golimumab [BiotechDrug], DB08904; Certolizumab pegol [BiotechDrug]
P28908	TNR8_HUMAN	DB08870; Brentuximab vedotin [BiotechDrug]
P35968	VGFR2_HUMAN	DB05578; Ramucirumab [BiotechDrug], DB06101; IMC-1C11 [BiotechDrug]
db Name	POS	ID	REF	ALT	Assembly	Source	ALL	EAS	AMR	AFR	EUR	SAS	protein id	protein ac	protein position	predicted protein change	mutation type	Membrane Proximal pTyr Sites	protein domain	ttd	drug bank
db12.csv:11	60230500		TC	T	37	Wellderly | STSI	TC-0.9990,T-0.0010						CD20_HUMAN	P11836	62	F->	frame shift	'N/A'	TRANSMEMBRANE	TTDS00268[approved]
db12.csv:11	60230508		GC	G	37	Wellderly | STSI	GC-1.0000,G-0.0000						CD20_HUMAN	P11836	65	A->	frame shift	'N/A'	TRANSMEMBRANE	TTDS00268[approved]
db12.csv:11	60230535		GC	G	37	Wellderly | STSI	GC-0.9990,G-0.0010						CD20_HUMAN	P11836	74	A->	frame shift	'N/A'	TRANSMEMBRANE	TTDS00268[approved]
db12.csv:11	60230544		TA	T	37	Wellderly | STSI	TA-1.0000,T-0.0000						CD20_HUMAN	P11836	77	Y->	frame shift	'N/A'	TRANSMEMBRANE	TTDS00268[approved]
db12.csv:11	60230562		ACT	GTAC	37	Wellderly | STSI	ACT-1.0000,GTAC-0.0000						CD20_HUMAN	P11836	83	TV->VR	frame shift	'N/A'	EXTRACELLULAR	TTDS00268[approved]
db4.csv:11	60230571		TA	T	38	ExAC_r0.3	AF=8.236e-06						CD20_HUMAN	P11836	86	Y->	frame shift	'N/A'	TRANSMEMBRANE	TTDS00268[approved]	DB00073[approved](Rituximab),DB00078[approved](Ibritumomab tiuxetan),DB00081[approved](Tositumomab),DB06650[approved](Ofatumumab),DB08935[approved](Obinutuzumab)
db12.csv:11	60230574		CCT	C	37	Wellderly | STSI	CCT-0.9990,C-0.0010						CD20_HUMAN	P11836	87	PL->P	frame shift	'N/A'	TRANSMEMBRANE	TTDS00268[approved]
db12.csv:11	60230580		TG	T	37	Wellderly | STSI	TG-0.9970,T-0.0030						CD20_HUMAN	P11836	89	W->	frame shift	'N/A'	TRANSMEMBRANE	TTDS00268[approved]
db12.csv:11	60233464		TG	T	37	Wellderly | STSI	TG-1.0000,T-0.0000						CD20_HUMAN	P11836	136	M->	frame shift	'N/A'	TRANSMEMBRANE	TTDS00268[approved]
db12.csv:11	60233470		TA	T	37	Wellderly | STSI	TA-1.0000,T-0.0000						CD20_HUMAN	P11836	138	I->	frame shift	'N/A'	TRANSMEMBRANE	TTDS00268[approved]
db4.csv:11	60233622		CTGTTCTTGGTAAG	C	38	ExAC_r0.3	AF=8.236e-06						CD20_HUMAN	P11836	189	LFLGI->	frame shift	'N/A'	TRANSMEMBRANE	TTDS00268[approved]	DB00073[approved](Rituximab),DB00078[approved](Ibritumomab tiuxetan),DB00081[approved](Tositumomab),DB06650[approved](Ofatumumab),DB08935[approved](Obinutuzumab)
db12.csv:11	60234435		AT	A	37	Wellderly | STSI	AT-1.0000,A-0.0000						CD20_HUMAN	P11836	193	I->	frame shift	'N/A'	TRANSMEMBRANE	TTDS00268[approved]
db10.csv:11	60231794	TCGA-17-Z023-01A-01W-0746-08	G	T	37	LUAD-TCGA							CD20_HUMAN	P11836	105	E->*	stop created	'N/A'	TRANSMEMBRANE	TTDS00268[approved]	DB00073[approved](b'Rituximab'),DB00078[approved](b'Ibritumomab tiuxetan'),DB00081[approved](b'Tositumomab'),DB06650[approved](b'Ofatumumab'),DB08935[approved](b'Obinutuzumab')
db10.csv:11	60233497	rs538978795	T	A	37	COAD-TCGA							CD20_HUMAN	P11836	147	L->*	stop created	'N/A'	EXTRACELLULAR	TTDS00268[approved]	DB00073[approved](b'Rituximab'),DB00078[approved](b'Ibritumomab tiuxetan'),DB00081[approved](b'Tositumomab'),DB06650[approved](b'Ofatumumab'),DB08935[approved](b'Obinutuzumab')
db10.csv:11	60233497	rs538978795	T	A	37	COADREAD-TCGA							CD20_HUMAN	P11836	147	L->*	stop created	'N/A'	EXTRACELLULAR	TTDS00268[approved]	DB00073[approved](b'Rituximab'),DB00078[approved](b'Ibritumomab tiuxetan'),DB00081[approved](b'Tositumomab'),DB06650[approved](b'Ofatumumab'),DB08935[approved](b'Obinutuzumab')
db12.csv:11	60233497		T	A	37	Wellderly | STSI	T-1.0000,A-0.0000						CD20_HUMAN	P11836	147	L->*	stop created	'N/A'	EXTRACELLULAR	TTDS00268[approved]
db4.csv:11	60233497		T	A	38	ExAC_r0.3	AF=1.647e-05						CD20_HUMAN	P11836	147	L->*	stop created	'N/A'	EXTRACELLULAR	TTDS00268[approved]	DB00073[approved](Rituximab),DB00078[approved](Ibritumomab tiuxetan),DB00081[approved](Tositumomab),DB06650[approved](Ofatumumab),DB08935[approved](Obinutuzumab)
db10.csv:11	60233577	TCGA-17-Z042-01A-01W-0746-08	G	T	37	LUAD-TCGA							CD20_HUMAN	P11836	174	E->*	stop created	'N/A'	EXTRACELLULAR	TTDS00268[approved]	DB00073[approved](b'Rituximab'),DB00078[approved](b'Ibritumomab tiuxetan'),DB00081[approved](b'Tositumomab'),DB06650[approved](b'Ofatumumab'),DB08935[approved](b'Obinutuzumab')
db10.csv:11	60233603	TCGA-AP-A059-01A-21D-A122-09	C	A	37	UCEC-TCGA							CD20_HUMAN	P11836	182	Y->*	stop created	'N/A'	EXTRACELLULAR	TTDS00268[approved]	DB00073[approved](b'Rituximab'),DB00078[approved](b'Ibritumomab tiuxetan'),DB00081[approved](b'Tositumomab'),DB06650[approved](b'Ofatumumab'),DB08935[approved](b'Obinutuzumab')
db Name	POS	ID	REF	ALT	Assembly	Source	ALL	EAS	AMR	AFR	EUR	SAS	protein id	protein ac	protein position	predicted protein change	mutation type	Membrane Proximal pTyr Sites	protein domain	ttd	drug bank
db7.csv:3	46399133		C	T	37	NCI60-CCRF-CEM							CCR2_HUMAN	P41597	39	Q->*	stop created	'N/A'	EXTRACELLULAR	TTDC00122[investigational],TTDNC00574[investigational]	DB05130[investigational](INCB3284),DB05159[investigational](CCX915),DB05486[investigational](MLN-1202)
db9.csv:3	46357642	COSM1670121	C	T	38	SANGER COSMIC							CCR2_HUMAN	P41597	39	Q->*	stop created	'N/A'	EXTRACELLULAR	TTDC00122[investigational],TTDNC00574[investigational]	DB05130[investigational](INCB3284),DB05159[investigational](CCX915),DB05486[investigational](MLN-1202)
db9.csv:3	46357642	COSM1670122	C	T	38	SANGER COSMIC							CCR2_HUMAN	P41597	39	Q->*	stop created	'N/A'	EXTRACELLULAR	TTDC00122[investigational],TTDNC00574[investigational]	DB05130[investigational](INCB3284),DB05159[investigational](CCX915),DB05486[investigational](MLN-1202)
db9.csv:3	46357642	COSM1670122	C	T	38	SANGER COSMIC							CCR2_HUMAN	P41597	39	Q->*	stop created	'N/A'	EXTRACELLULAR	TTDC00122[investigational],TTDNC00574[investigational]	DB05130[investigational](INCB3284),DB05159[investigational](CCX915),DB05486[investigational](MLN-1202)
db9.csv:3	46357642	COSM1670121	C	T	38	SANGER COSMIC							CCR2_HUMAN	P41597	39	Q->*	stop created	'N/A'	EXTRACELLULAR	TTDC00122[investigational],TTDNC00574[investigational]	DB05130[investigational](INCB3284),DB05159[investigational](CCX915),DB05486[investigational](MLN-1202)
db12.csv:3	46399138		TG	T	37	Wellderly | STSI	TG-1.0000,T-0.0000						CCR2_HUMAN	P41597	40	I->	frame shift	'N/A'	EXTRACELLULAR	TTDC00122[investigational],TTDNC00574[investigational]
db2.csv:3	46357729	rs762717036	A	ATAAAT	38	dbSNP 147	-.-						CCR2_HUMAN	P41597	68	I->IN	frame shift	'N/A'	TRANSMEMBRANE	TTDC00122[investigational],TTDNC00574[investigational]	DB05130[investigational](INCB3284),DB05159[investigational](CCX915),DB05486[investigational](MLN-1202)
db4.csv:3	46399220		A	ATAAAT	38	ExAC_r0.3	AF=8.237e-06						CCR2_HUMAN	P41597	68	I->IN	frame shift	'N/A'	TRANSMEMBRANE	TTDC00122[investigational],TTDNC00574[investigational]	DB05130[investigational](INCB3284),DB05159[investigational](CCX915),DB05486[investigational](MLN-1202)
db2.csv:3	46357737	rs34948438	CA	C	38	dbSNP 147	-.-						CCR2_HUMAN	P41597	70	C->	frame shift	'N/A'	TRANSMEMBRANE	TTDC00122[investigational],TTDNC00574[investigational]	DB05130[investigational](INCB3284),DB05159[investigational](CCX915),DB05486[investigational](MLN-1202)
db3.csv:3	46357737	rs34948438	CA	C	38	Ensembl							CCR2_HUMAN	P41597	70	C->	frame shift	'N/A'	TRANSMEMBRANE	TTDC00122[investigational],TTDNC00574[investigational]	DB05130[investigational](INCB3284),DB05159[investigational](CCX915),DB05486[investigational](MLN-1202)
db2.csv:3	46357906	rs756172205	G	A,T	38	dbSNP 147	-.-						CCR2_HUMAN	P41597	127	G->*	stop created	'N/A'	TRANSMEMBRANE	TTDC00122[investigational],TTDNC00574[investigational]	DB05130[investigational](INCB3284),DB05159[investigational](CCX915),DB05486[investigational](MLN-1202)
db3.csv:3	46357906	rs756172205	G	A,T	38	Ensembl							CCR2_HUMAN	P41597	127	G->*	stop created	'N/A'	TRANSMEMBRANE	TTDC00122[investigational],TTDNC00574[investigational]	DB05130[investigational](INCB3284),DB05159[investigational](CCX915),DB05486[investigational](MLN-1202)
db4.csv:3	46399397		G	T,A	38	ExAC_r0.3	AF=1.647e-05,1.647e-05						CCR2_HUMAN	P41597	127	G->*	stop created	'N/A'	TRANSMEMBRANE	TTDC00122[investigational],TTDNC00574[investigational]	DB05130[investigational](INCB3284),DB05159[investigational](CCX915),DB05486[investigational](MLN-1202)
db9.csv:3	46358116	COSM3068070	G	T	38	SANGER COSMIC							CCR2_HUMAN	P41597	197	G->*	stop created	'N/A'	EXTRACELLULAR	TTDC00122[investigational],TTDNC00574[investigational]	DB05130[investigational](INCB3284),DB05159[investigational](CCX915),DB05486[investigational](MLN-1202)
db9.csv:3	46358116	COSM3068069	G	T	38	SANGER COSMIC							CCR2_HUMAN	P41597	197	G->*	stop created	'N/A'	EXTRACELLULAR	TTDC00122[investigational],TTDNC00574[investigational]	DB05130[investigational](INCB3284),DB05159[investigational](CCX915),DB05486[investigational](MLN-1202)
db12.csv:3	46399686		CG	C	37	Wellderly | STSI	CG-1.0000,C-0.0000						CCR2_HUMAN	P41597	223	S->	frame shift	'N/A'	TRANSMEMBRANE	TTDC00122[investigational],TTDNC00574[investigational]
db2.csv:3	46358195	rs375821125	C	A,T	38	dbSNP 147	0.0001997						CCR2_HUMAN	P41597	223	S->*	stop created	'N/A'	TRANSMEMBRANE	TTDC00122[investigational],TTDNC00574[investigational]	DB05130[investigational](INCB3284),DB05159[investigational](CCX915),DB05486[investigational](MLN-1202)
db3.csv:3	46358195	rs375821125	C	A,T	38	Ensembl	MAF=0.000199681						CCR2_HUMAN	P41597	223	S->*	stop created	'N/A'	TRANSMEMBRANE	TTDC00122[investigational],TTDNC00574[investigational]	DB05130[investigational](INCB3284),DB05159[investigational](CCX915),DB05486[investigational](MLN-1202)
db4.csv:3	46399686		C	T,A	38	ExAC_r0.3	AF=8.237e-06,8.237e-06						CCR2_HUMAN	P41597	223	S->*	stop created	'N/A'	TRANSMEMBRANE	TTDC00122[investigational],TTDNC00574[investigational]	DB05130[investigational](INCB3284),DB05159[investigational](CCX915),DB05486[investigational](MLN-1202)
db10.csv:3	46399786	TCGA-DA-A3F8-06A-11D-A20D-08	G	A	37	SKCM-TCGA							CCR2_HUMAN	P41597	256	W->*	stop created	'N/A'	TRANSMEMBRANE	TTDC00122[investigational],TTDNC00574[investigational]	DB05130[investigational](b'INCB3284'),DB05159[investigational](b'CCX915'),DB05486[investigational](b'MLN-1202')
db9.csv:3	46358295	COSM3594501	G	A	38	SANGER COSMIC							CCR2_HUMAN	P41597	256	W->*	stop created	'N/A'	TRANSMEMBRANE	TTDC00122[investigational],TTDNC00574[investigational]	DB05130[investigational](INCB3284),DB05159[investigational](CCX915),DB05486[investigational](MLN-1202)
db9.csv:3	46358295	COSM3594502	G	A	38	SANGER COSMIC							CCR2_HUMAN	P41597	256	W->*	stop created	'N/A'	TRANSMEMBRANE	TTDC00122[investigational],TTDNC00574[investigational]	DB05130[investigational](INCB3284),DB05159[investigational](CCX915),DB05486[investigational](MLN-1202)
db2.csv:3	46358355	rs751438454	CTG	C	38	dbSNP 147	-.-						CCR2_HUMAN	P41597	276	NC->N	frame shift	'N/A'	EXTRACELLULAR	TTDC00122[investigational],TTDNC00574[investigational]	DB05130[investigational](INCB3284),DB05159[investigational](CCX915),DB05486[investigational](MLN-1202)
db3.csv:3	46358355	rs751438454	CTG	C	38	Ensembl							CCR2_HUMAN	P41597	276	NC->N	frame shift	'N/A'	EXTRACELLULAR	TTDC00122[investigational],TTDNC00574[investigational]	DB05130[investigational](INCB3284),DB05159[investigational](CCX915),DB05486[investigational](MLN-1202)
db4.csv:3	46399846		CTG	C	38	ExAC_r0.3	AF=8.239e-06						CCR2_HUMAN	P41597	276	NC->N	frame shift	'N/A'	EXTRACELLULAR	TTDC00122[investigational],TTDNC00574[investigational]	DB05130[investigational](INCB3284),DB05159[investigational](CCX915),DB05486[investigational](MLN-1202)
db9.csv:3	46358359	COSM345525	G	T	38	SANGER COSMIC							CCR2_HUMAN	P41597	278	E->*	stop created	'N/A'	EXTRACELLULAR	TTDC00122[investigational],TTDNC00574[investigational]	DB05130[investigational](INCB3284),DB05159[investigational](CCX915),DB05486[investigational](MLN-1202)
db11.csv:3	46399910		.	TG	37	AmbryShare	Cohort Freq:0.000058 (Breast Cancer)						CCR2_HUMAN	P41597	298	C->W	frame shift	'N/A'	TRANSMEMBRANE	TTDC00122[investigational],TTDNC00574[investigational]	DB05130[investigational](b'INCB3284'),DB05159[investigational](b'CCX915'),DB05486[investigational](b'MLN-1202')
db Name	POS	ID	REF	ALT	Assembly	Source	ALL	EAS	AMR	AFR	EUR	SAS	protein id	protein ac	protein position	predicted protein change	mutation type	Membrane Proximal pTyr Sites	protein domain	ttd	drug bank
db12.csv:16	28944601		AC	A	37	Wellderly | STSI	AC-0.9980,A-0.0020						CD19_HUMAN	P15391	202	V->	frame shift	'N/A'	EXTRACELLULAR	TTDC00135[investigational]
db12.csv:16	28944620		AG	A	37	Wellderly | STSI	AG-0.9990,A-0.0010						CD19_HUMAN	P15391	209	R->	frame shift	'N/A'	EXTRACELLULAR	TTDC00135[investigational]
db12.csv:16	28944654		AG	A	37	Wellderly | STSI	AG-1.0000,A-0.0000						CD19_HUMAN	P15391	220	K->	frame shift	'N/A'	EXTRACELLULAR	TTDC00135[investigational]
db12.csv:16	28943695		CA	C	37	Wellderly | STSI	CA-1.0000,C-0.0000						CD19_HUMAN	P15391	39	L->	frame shift	'N/A'	EXTRACELLULAR	TTDC00135[investigational]
db12.csv:16	28944624		GC	G	37	Wellderly | STSI	GC-1.0000,G-0.0000						CD19_HUMAN	P15391	210	G->	frame shift	'N/A'	EXTRACELLULAR	TTDC00135[investigational]
db12.csv:16	28943850		TG	T	37	Wellderly | STSI	TG-1.0000,T-0.0000						CD19_HUMAN	P15391	91	M->	frame shift	'N/A'	EXTRACELLULAR	TTDC00135[investigational]
db12.csv:16	28944595		TG	T	37	Wellderly | STSI	TG-1.0000,T-0.0000						CD19_HUMAN	P15391	200	C->	frame shift	'N/A'	EXTRACELLULAR	TTDC00135[investigational]
db4.csv:16	28943865		TG	T	38	ExAC_r0.3	AF=8.246e-06						CD19_HUMAN	P15391	96	L->	frame shift	'N/A'	EXTRACELLULAR	TTDC00135[investigational]	DB09052[approved](Blinatumomab)
db12.csv:16	28946816		CT	C	37	Wellderly | STSI	CT-1.0000,C-0.0000						CD19_HUMAN	P15391	296	T->	frame shift	'N/A'	TRANSMEMBRANE	TTDC00135[investigational]
db10.csv:16	28944420	TCGA-BP-5176-01A-01D-1429-08	C	T	37	KIPAN-TCGA							CD19_HUMAN	P15391	182	Q->*	stop created	'N/A'	EXTRACELLULAR	TTDC00135[investigational]	DB09052[approved](b'Blinatumomab')
db10.csv:16	28944420	TCGA-BP-5176-01A-01D-1429-08	C	T	37	KIRC-TCGA							CD19_HUMAN	P15391	182	Q->*	stop created	'N/A'	EXTRACELLULAR	TTDC00135[investigational]	DB09052[approved](b'Blinatumomab')
db10.csv:16	28946799	TCGA-EE-A29S-06A-11D-A197-08	G	A	37	SKCM-TCGA							CD19_HUMAN	P15391	290	W->*	stop created	'N/A'	EXTRACELLULAR	TTDC00135[investigational]	DB09052[approved](b'Blinatumomab')
db12.csv:16	28943741		G	T	37	Wellderly | STSI	G-0.9990,T-0.0010						CD19_HUMAN	P15391	55	E->*	stop created	'N/A'	EXTRACELLULAR	TTDC00135[investigational]
db4.csv:16	28944353		G	A	38	ExAC_r0.3	AF=1.647e-05						CD19_HUMAN	P15391	159	W->*	stop created	'N/A'	EXTRACELLULAR	TTDC00135[investigational]	DB09052[approved](Blinatumomab)
db4.csv:16	28944772		T	G	38	ExAC_r0.3	AF=8.236e-06						CD19_HUMAN	P15391	259	Y->*	stop created	'N/A'	EXTRACELLULAR	TTDC00135[investigational]	DB09052[approved](Blinatumomab)
db Name	POS	ID	REF	ALT	Assembly	Source	ALL	EAS	AMR	AFR	EUR	SAS	protein id	protein ac	protein position	predicted protein change	mutation type	Membrane Proximal pTyr Sites	protein domain	ttd	drug bank
db12.csv:19	35828837		AC	A	37	Wellderly | STSI	AC-0.9990,A-0.0010						CD22_HUMAN	P20273	300	T->	frame shift	'N/A'	EXTRACELLULAR	TTDS00480[approved]
db12.csv:19	35823522		AG	A	37	Wellderly | STSI	AG-1.0000,A-0.0000						CD22_HUMAN	P20273	36	E->	frame shift	'N/A'	EXTRACELLULAR	TTDS00480[approved]
db12.csv:19	35827062		AG	A	37	Wellderly | STSI	AG-1.0000,A-0.0000						CD22_HUMAN	P20273	179	E->	frame shift	'N/A'	EXTRACELLULAR	TTDS00480[approved]
db12.csv:19	35828709		AG	A	37	Wellderly | STSI	AG-1.0000,A-0.0000						CD22_HUMAN	P20273	257	E->	frame shift	'N/A'	EXTRACELLULAR	TTDS00480[approved]
db12.csv:19	35828740		CAG	C	37	Wellderly | STSI	CAG-1.0000,C-0.0000						CD22_HUMAN	P20273	267	VS->V	frame shift	'N/A'	EXTRACELLULAR	TTDS00480[approved]
db12.csv:19	35828817		CG	C	37	Wellderly | STSI	CG-1.0000,C-0.0000						CD22_HUMAN	P20273	293	T->	frame shift	'N/A'	EXTRACELLULAR	TTDS00480[approved]
db12.csv:19	35828872		CT	C	37	Wellderly | STSI	CT-1.0000,C-0.0000						CD22_HUMAN	P20273	311	V->	frame shift	'N/A'	EXTRACELLULAR	TTDS00480[approved]
db12.csv:19	35828739		T	AC	37	Wellderly | STSI	T-1.0000,AC-0.0000						CD22_HUMAN	P20273	267	V->D	frame shift	'N/A'	EXTRACELLULAR	TTDS00480[approved]
db12.csv:19	35828771		TC	T	37	Wellderly | STSI	TC-0.9990,T-0.0010						CD22_HUMAN	P20273	278	S->	frame shift	'N/A'	EXTRACELLULAR	TTDS00480[approved]
db12.csv:19	35829098		TC	T	37	Wellderly | STSI	TC-1.0000,T-0.0000						CD22_HUMAN	P20273	338	I->	frame shift	'N/A'	EXTRACELLULAR	TTDS00480[approved]
db12.csv:19	35832422		TC	T	37	Wellderly | STSI	TC-1.0000,T-0.0000						CD22_HUMAN	P20273	562	S->	frame shift	'N/A'	EXTRACELLULAR	TTDS00480[approved]
db12.csv:19	35828851		TG	T	37	Wellderly | STSI	TG-1.0000,T-0.0000						CD22_HUMAN	P20273	304	S->	frame shift	'N/A'	EXTRACELLULAR	TTDS00480[approved]
db4.csv:19	35823619		CT	C	38	ExAC_r0.3	AF=8.236e-06						CD22_HUMAN	P20273	68	T->	frame shift	'N/A'	EXTRACELLULAR	TTDS00480[approved]	DB04958[investigational](Epratuzumab)
db4.csv:19	35832248		GC	GCC,G	38	ExAC_r0.3	AF=8.236e-06,8.236e-06						CD22_HUMAN	P20273	504	A->	frame shift	'N/A'	EXTRACELLULAR	TTDS00480[approved]	DB04958[investigational](Epratuzumab)
db10.csv:19	35831921	TCGA-ZF-AA58-01A-12D-A42E-08	G	T	37	BLCA-TCGA							CD22_HUMAN	P20273	463	E->*	stop created	'N/A'	EXTRACELLULAR	TTDS00480[approved]	DB04958[investigational](b'Epratuzumab')
db10.csv:19	35823799	TCGA-L5-A8NM-01A-11D-A37C-09	G	A	37	ESCA-TCGA							CD22_HUMAN	P20273	128	W->*	stop created	'N/A'	EXTRACELLULAR	TTDS00480[approved]	DB04958[investigational](b'Epratuzumab')
db10.csv:19	35823538	TCGA-FW-A3R5-06A-11D-A23B-08	G	A	37	SKCM-TCGA							CD22_HUMAN	P20273	41	W->*	stop created	'N/A'	EXTRACELLULAR	TTDS00480[approved]	DB04958[investigational](b'Epratuzumab')
db10.csv:19	35832350	TCGA-BR-8680-01A-11D-2394-08	G	T	37	STAD-TCGA							CD22_HUMAN	P20273	538	E->*	stop created	'N/A'	EXTRACELLULAR	TTDS00480[approved]	DB04958[investigational](b'Epratuzumab')
db10.csv:19	35832350	TCGA-BR-8680-01A-11D-2394-08	G	T	37	STES-TCGA							CD22_HUMAN	P20273	538	E->*	stop created	'N/A'	EXTRACELLULAR	TTDS00480[approved]	DB04958[investigational](b'Epratuzumab')
db10.csv:19	35823799	TCGA-L5-A8NM-01A-11D-A37C-09	G	A	37	STES-TCGA							CD22_HUMAN	P20273	128	W->*	stop created	'N/A'	EXTRACELLULAR	TTDS00480[approved]	DB04958[investigational](b'Epratuzumab')
db11.csv:19	35831965		G	A	37	AmbryShare	Cohort Freq:0.000062 (Breast Cancer)						CD22_HUMAN	P20273	477	W->*	stop created	'N/A'	EXTRACELLULAR	TTDS00480[approved]	DB04958[investigational](b'Epratuzumab')
db12.csv:19	35828678		A	T	37	Wellderly | STSI	A-1.0000,T-0.0000						CD22_HUMAN	P20273	247	K->*	stop created	'N/A'	EXTRACELLULAR	TTDS00480[approved]
db12.csv:19	35828860		C	G	37	Wellderly | STSI	C-0.9970,G-0.0030						CD22_HUMAN	P20273	307	Y->*	stop created	'N/A'	EXTRACELLULAR	TTDS00480[approved]
db4.csv:19	35827190		C	T	38	ExAC_r0.3	AF=8.236e-06						CD22_HUMAN	P20273	222	Q->*	stop created	'N/A'	EXTRACELLULAR	TTDS00480[approved]	DB04958[investigational](Epratuzumab)
db4.csv:19	35829107		C	G,T	38	ExAC_r0.3	AF=8.236e-06,8.236e-06						CD22_HUMAN	P20273	341	S->*	stop created	'N/A'	EXTRACELLULAR	TTDS00480[approved]	DB04958[investigational](Epratuzumab)
db4.csv:19	35832003		G	A	38	ExAC_r0.3	AF=8.236e-06						CD22_HUMAN	P20273	490	W->*	stop created	'N/A'	EXTRACELLULAR	TTDS00480[approved]	DB04958[investigational](Epratuzumab)
db4.csv:19	35832366		G	A	38	ExAC_r0.3	AF=8.237e-06						CD22_HUMAN	P20273	543	W->*	stop created	'N/A'	EXTRACELLULAR	TTDS00480[approved]	DB04958[investigational](Epratuzumab)
db4.csv:19	35832395		G	T,C	38	ExAC_r0.3	AF=8.237e-06,8.237e-06						CD22_HUMAN	P20273	553	E->*	stop created	'N/A'	EXTRACELLULAR	TTDS00480[approved]	DB04958[investigational](Epratuzumab)
db4.csv:19	35832811		C	T	38	ExAC_r0.3	AF=4.118e-05						CD22_HUMAN	P20273	660	Q->*	stop created	'N/A'	EXTRACELLULAR	TTDS00480[approved]	DB04958[investigational](Epratuzumab)
db Name	POS	ID	REF	ALT	Assembly	Source	ALL	EAS	AMR	AFR	EUR	SAS	protein id	protein ac	protein position	predicted protein change	mutation type	Membrane Proximal pTyr Sites	protein domain	ttd	drug bank
db12.csv:19	51729159		AC	A	37	Wellderly | STSI	AC-1.0000,A-0.0000						CD33_HUMAN	P20138	173	T->	frame shift	'N/A'	EXTRACELLULAR	TTDS00091[approved]
db12.csv:19	51729577		ACCCAACAACTGGTATCTTT	A	37	Wellderly | STSI	ACCCAACAACTGGTATCTTT-1.0000,A-0.0000						CD33_HUMAN	P20138	237	NPTTGIF->	frame shift	'N/A'	EXTRACELLULAR	TTDS00091[approved]
db12.csv:19	51729583		CAACTGGT	C	37	Wellderly | STSI	CAACTGGT-1.0000,C-0.0000						CD33_HUMAN	P20138	239	TTG->	frame shift	'N/A'	EXTRACELLULAR	TTDS00091[approved]
db12.csv:19	51729103		CCCGG	C	37	Wellderly | STSI	CCCGG-0.9724,C-0.0276						CD33_HUMAN	P20138	155	PG->	frame shift	'N/A'	EXTRACELLULAR	TTDS00091[approved]
db12.csv:19	51729103		CCCGG	C	37	Wellderly | STSI	CCCGG-0.9853,C-0.0147						CD33_HUMAN	P20138	155	PG->	frame shift	'N/A'	EXTRACELLULAR	TTDS00091[approved]
db12.csv:19	51729200		TG	T	37	Wellderly | STSI	TG-1.0000,T-0.0000						CD33_HUMAN	P20138	187	L->	frame shift	'N/A'	EXTRACELLULAR	TTDS00091[approved]
db13.csv:chr19	51729103	-.-	CCCGG	C	37	PGP veritas	-.-						CD33_HUMAN	P20138	155	PG->	frame shift	'N/A'	EXTRACELLULAR	TTDS00091[approved]	DB00056[withdrawn,investigational,approved](b'Gemtuzumab ozogamicin')
db13.csv:chr19	51729103	-.-	CCCGGC	CC	37	PGP veritas	-.-						CD33_HUMAN	P20138	155	PGH->P	frame shift	'N/A'	EXTRACELLULAR	TTDS00091[approved]	DB00056[withdrawn,investigational,approved](Gemtuzumab ozogamicin)
db13.csv:chr19	51729103	-.-	CCCGGC	CC	37	PGP veritas	-.-						CD33_HUMAN	P20138	155	PGH->P	frame shift	'N/A'	EXTRACELLULAR	TTDS00091[approved]	DB00056[withdrawn,investigational,approved](b'Gemtuzumab ozogamicin')
db4.csv:19	51728629		GC	CC,AC,G	38	ExAC_r0.3	AF=3.262e-03,4.118e-05,8.236e-06						CD33_HUMAN	P20138	65	A->	frame shift	'N/A'	EXTRACELLULAR	TTDS00091[approved]	DB00056[withdrawn,investigational,approved](Gemtuzumab ozogamicin)
db4.csv:19	51728646		CT	GT,C	38	ExAC_r0.3	AF=8.236e-06,9.060e-05						CD33_HUMAN	P20138	70	D->	frame shift	'N/A'	EXTRACELLULAR	TTDS00091[approved]	DB00056[withdrawn,investigational,approved](Gemtuzumab ozogamicin)
db4.csv:19	51729095		CT	TT,C	38	ExAC_r0.3	AF=3.295e-05,8.237e-06						CD33_HUMAN	P20138	152	T->	frame shift	'N/A'	EXTRACELLULAR	TTDS00091[approved]	DB00056[withdrawn,investigational,approved](Gemtuzumab ozogamicin)
db4.csv:19	51729103	rs76522752	CCCGG	C	38	ExAC_r0.3	AF=0.014						CD33_HUMAN	P20138	155	PG->	frame shift	'N/A'	EXTRACELLULAR	TTDS00091[approved]	DB00056[withdrawn,investigational,approved](Gemtuzumab ozogamicin)
db4.csv:19	51729238		AC	A	38	ExAC_r0.3	AF=1.647e-05						CD33_HUMAN	P20138	200	T->	frame shift	'N/A'	EXTRACELLULAR	TTDS00091[approved]	DB00056[withdrawn,investigational,approved](Gemtuzumab ozogamicin)
db4.csv:19	51729277		CA	C	38	ExAC_r0.3	AF=1.647e-05						CD33_HUMAN	P20138	213	Q->	frame shift	'N/A'	EXTRACELLULAR	TTDS00091[approved]	DB00056[withdrawn,investigational,approved](Gemtuzumab ozogamicin)
db4.csv:19	51729577		ACCCAACAACTGGTATCTTT	A	38	ExAC_r0.3	AF=2.446e-03						CD33_HUMAN	P20138	237	NPTTGIF->	frame shift	'N/A'	EXTRACELLULAR	TTDS00091[approved]	DB00056[withdrawn,investigational,approved](Gemtuzumab ozogamicin)
db4.csv:19	51729587		TG	T	38	ExAC_r0.3	AF=8.243e-06						CD33_HUMAN	P20138	240	T->	frame shift	'N/A'	EXTRACELLULAR	TTDS00091[approved]	DB00056[withdrawn,investigational,approved](Gemtuzumab ozogamicin)
db7.csv:19	51729103		CCCGGCC	CCC	37	NCI60-M14							CD33_HUMAN	P20138	155	PGH->P	frame shift	'N/A'	EXTRACELLULAR	TTDS00091[approved]	DB00056[withdrawn,investigational,approved](Gemtuzumab ozogamicin)
db7.csv:19	51729103		CCCGGCC	CCC	37	NCI60-MOLT-4							CD33_HUMAN	P20138	155	PGH->P	frame shift	'N/A'	EXTRACELLULAR	TTDS00091[approved]	DB00056[withdrawn,investigational,approved](Gemtuzumab ozogamicin)
db7.csv:19	51729103		CCCGGCC	CCC	37	NCI60-A549							CD33_HUMAN	P20138	155	PGH->P	frame shift	'N/A'	EXTRACELLULAR	TTDS00091[approved]	DB00056[withdrawn,investigational,approved](Gemtuzumab ozogamicin)
db10.csv:19	51729310	TCGA-L5-A8NJ-01A-11D-A36J-09	G	T	37	ESCA-TCGA							CD33_HUMAN	P20138	224	E->*	stop created	'N/A'	EXTRACELLULAR	TTDS00091[approved]	DB00056[withdrawn,investigational,approved](b'Gemtuzumab ozogamicin')
db10.csv:19	51729250	TCGA-05-4398-01A-01D-1265-08	C	T	37	LUAD-TCGA							CD33_HUMAN	P20138	204	Q->*	stop created	'N/A'	EXTRACELLULAR	TTDS00091[approved]	DB00056[withdrawn,investigational,approved](b'Gemtuzumab ozogamicin')
db10.csv:19	51729310	TCGA-L5-A8NJ-01A-11D-A36J-09	G	T	37	STES-TCGA							CD33_HUMAN	P20138	224	E->*	stop created	'N/A'	EXTRACELLULAR	TTDS00091[approved]	DB00056[withdrawn,investigational,approved](b'Gemtuzumab ozogamicin')
db4.csv:19	51728501		G	A	38	ExAC_r0.3	AF=8.236e-06						CD33_HUMAN	P20138	22	W->*	stop created	'N/A'	EXTRACELLULAR	TTDS00091[approved]	DB00056[withdrawn,investigational,approved](Gemtuzumab ozogamicin)
db4.csv:19	51728665		A	T	38	ExAC_r0.3	AF=8.236e-06						CD33_HUMAN	P20138	77	K->*	stop created	'N/A'	EXTRACELLULAR	TTDS00091[approved]	DB00056[withdrawn,investigational,approved](Gemtuzumab ozogamicin)
db4.csv:19	51728701	rs144752621	A	T	38	ExAC_r0.3	AF=5.765e-05						CD33_HUMAN	P20138	89	R->*	stop created	'N/A'	EXTRACELLULAR	TTDS00091[approved]	DB00056[withdrawn,investigational,approved](Gemtuzumab ozogamicin)
db4.csv:19	51729129		C	T,A	38	ExAC_r0.3	AF=4.530e-04,8.236e-06						CD33_HUMAN	P20138	163	C->*	stop created	'N/A'	EXTRACELLULAR	TTDS00091[approved]	DB00056[withdrawn,investigational,approved](Gemtuzumab ozogamicin)
db4.csv:19	51729573		C	T	38	ExAC_r0.3	AF=8.236e-06						CD33_HUMAN	P20138	236	Q->*	stop created	'N/A'	EXTRACELLULAR	TTDS00091[approved]	DB00056[withdrawn,investigational,approved](Gemtuzumab ozogamicin)
db Name	POS	ID	REF	ALT	Assembly	Source	ALL	EAS	AMR	AFR	EUR	SAS	protein id	protein ac	protein position	predicted protein change	mutation type	Membrane Proximal pTyr Sites	protein domain	ttd	drug bank
db12.csv:19	49842129		TG	T	37	Wellderly | STSI	TG-1.0000,T-0.0000						CD37_HUMAN	P11049	207	L->	frame shift	'N/A'	EXTRACELLULAR	TTDNC00540[investigational]
db12.csv:4	15818184		CA	C	37	Wellderly | STSI	CA-0.9990,C-0.0010						CD38_HUMAN	P28907	95	S->	frame shift	'N/A'	EXTRACELLULAR	TTDNC00424[investigational]
db12.csv:4	15842123		CA	C	37	Wellderly | STSI	CA-0.9990,C-0.0010						CD38_HUMAN	P28907	267	S->	frame shift	'N/A'	EXTRACELLULAR	TTDNC00424[investigational]
db12.csv:4	15818249		GT	G	37	Wellderly | STSI	GT-1.0000,G-0.0000						CD38_HUMAN	P28907	117	V->	frame shift	'N/A'	EXTRACELLULAR	TTDNC00424[investigational]
db12.csv:4	15780225		TC	T	37	Wellderly | STSI	TC-1.0000,T-0.0000						CD38_HUMAN	P28907	63	V->	frame shift	'N/A'	EXTRACELLULAR	TTDNC00424[investigational]
db2.csv:4	15816602	rs764365709	CTAATGAAG	C	38	dbSNP 147	-.-						CD38_HUMAN	P28907	109	LMKL->L	frame shift	'N/A'	EXTRACELLULAR	TTDNC00424[investigational]	DB09331[approved](Daratumumab)
db2.csv:4	15816623	rs769492469	AC	A	38	dbSNP 147	-.-						CD38_HUMAN	P28907	116	T->	frame shift	'N/A'	EXTRACELLULAR	TTDNC00424[investigational]	DB09331[approved](Daratumumab)
db2.csv:4	15824916	rs772351021	T	TCAGTTCA	38	dbSNP 147	-.-						CD38_HUMAN	P28907	133	H->HQF	frame shift	'N/A'	EXTRACELLULAR	TTDNC00424[investigational]	DB09331[approved](Daratumumab)
db2.csv:4	15834240	rs763908570	GA	G	38	dbSNP 147	-.-						CD38_HUMAN	P28907	175	D->	frame shift	'N/A'	EXTRACELLULAR	TTDNC00424[investigational]	DB09331[approved](Daratumumab)
db2.csv:4	15834290	rs755294758	GGTTTCCCGCAGGGT	G	38	dbSNP 147	-.-						CD38_HUMAN	P28907	191	TVSRRF->T	frame shift	'N/A'	EXTRACELLULAR	TTDNC00424[investigational]	DB09331[approved](Daratumumab)
db2.csv:4	15838122	rs749275326	GT	G	38	dbSNP 147	-.-						CD38_HUMAN	P28907	206	V->	frame shift	'N/A'	EXTRACELLULAR	TTDNC00424[investigational]	DB09331[approved](Daratumumab)
db2.csv:4	15840045	rs767135836	GT	G	38	dbSNP 147	-.-						CD38_HUMAN	P28907	227	V->	frame shift	'N/A'	EXTRACELLULAR	TTDNC00424[investigational]	DB09331[approved](Daratumumab)
db3.csv:4	15778571	rs35432563	C	CG	38	Ensembl							CD38_HUMAN	P28907	53	P->R	frame shift	'N/A'	EXTRACELLULAR	TTDNC00424[investigational]	DB09331[approved](Daratumumab)
db3.csv:4	15816602	rs764365709	CTAATGAAG	C	38	Ensembl							CD38_HUMAN	P28907	109	LMKL->L	frame shift	'N/A'	EXTRACELLULAR	TTDNC00424[investigational]	DB09331[approved](Daratumumab)
db3.csv:4	15816623	rs769492469	AC	A	38	Ensembl							CD38_HUMAN	P28907	116	T->	frame shift	'N/A'	EXTRACELLULAR	TTDNC00424[investigational]	DB09331[approved](Daratumumab)
db3.csv:4	15824915	rs772351021	A	ACAGTTCA	38	Ensembl							CD38_HUMAN	P28907	133	H->HSS	frame shift	'N/A'	EXTRACELLULAR	TTDNC00424[investigational]	DB09331[approved](Daratumumab)
db3.csv:4	15834240	rs763908570	GA	G	38	Ensembl							CD38_HUMAN	P28907	175	D->	frame shift	'N/A'	EXTRACELLULAR	TTDNC00424[investigational]	DB09331[approved](Daratumumab)
db3.csv:4	15834290	rs755294758	GGTTTCCCGCAGGGT	G	38	Ensembl							CD38_HUMAN	P28907	191	TVSRRF->T	frame shift	'N/A'	EXTRACELLULAR	TTDNC00424[investigational]	DB09331[approved](Daratumumab)
db3.csv:4	15838122	rs749275326	GT	G	38	Ensembl							CD38_HUMAN	P28907	206	V->	frame shift	'N/A'	EXTRACELLULAR	TTDNC00424[investigational]	DB09331[approved](Daratumumab)
db3.csv:4	15840045	rs767135836	GT	G	38	Ensembl							CD38_HUMAN	P28907	227	V->	frame shift	'N/A'	EXTRACELLULAR	TTDNC00424[investigational]	DB09331[approved](Daratumumab)
db4.csv:4	15818225		CTAATGAAG	C	38	ExAC_r0.3	AF=8.236e-06						CD38_HUMAN	P28907	109	LMKL->L	frame shift	'N/A'	EXTRACELLULAR	TTDNC00424[investigational]	DB09331[approved](Daratumumab)
db4.csv:4	15835863		GA	TA,G	38	ExAC_r0.3	AF=9.060e-05,8.236e-06						CD38_HUMAN	P28907	175	D->	frame shift	'N/A'	EXTRACELLULAR	TTDNC00424[investigational]	DB09331[approved](Daratumumab)
db4.csv:4	15835913		GGTTTCCCGCAGGGT	AGTTTCCCGCAGGGT,G	38	ExAC_r0.3	AF=2.471e-05,8.236e-06						CD38_HUMAN	P28907	191	TVSRRF->T	frame shift	'N/A'	EXTRACELLULAR	TTDNC00424[investigational]	DB09331[approved](Daratumumab)
db4.csv:4	15839745		GT	G	38	ExAC_r0.3	AF=1.647e-05						CD38_HUMAN	P28907	206	V->	frame shift	'N/A'	EXTRACELLULAR	TTDNC00424[investigational]	DB09331[approved](Daratumumab)
db4.csv:4	15841668		GT	G	38	ExAC_r0.3	AF=1.647e-05						CD38_HUMAN	P28907	227	V->	frame shift	'N/A'	EXTRACELLULAR	TTDNC00424[investigational]	DB09331[approved](Daratumumab)
db9.csv:4	15838143	COSM150895	AGTAAAATCTTT	A	38	SANGER COSMIC							CD38_HUMAN	P28907	213	SKIFD->R	frame shift	'N/A'	EXTRACELLULAR	TTDNC00424[investigational]	DB09331[approved](Daratumumab)
db9.csv:4	15848568	COSM239225	AT	A	38	SANGER COSMIC							CD38_HUMAN	P28907	290	N->	frame shift	'N/A'	EXTRACELLULAR	TTDNC00424[investigational]	DB09331[approved](Daratumumab)
db12.csv:4	15780159		TG	T	37	Wellderly | STSI	TG-1.0000,T-0.0000						CD38_HUMAN	P28907	41	V->	frame shift	'N/A'	TRANSMEMBRANE	TTDNC00424[investigational]
db2.csv:4	15778511	rs773973916	CT	C	38	dbSNP 147	-.-						CD38_HUMAN	P28907	33	L->	frame shift	'N/A'	TRANSMEMBRANE	TTDNC00424[investigational]	DB09331[approved](Daratumumab)
db3.csv:4	15778511	rs773973916	CT	C	38	Ensembl							CD38_HUMAN	P28907	33	L->	frame shift	'N/A'	TRANSMEMBRANE	TTDNC00424[investigational]	DB09331[approved](Daratumumab)
db4.csv:4	15780134		CT	C	38	ExAC_r0.3	AF=8.236e-06						CD38_HUMAN	P28907	33	L->	frame shift	'N/A'	TRANSMEMBRANE	TTDNC00424[investigational]	DB09331[approved](Daratumumab)
db10.csv:4	15780175	TCGA-A6-5665-01A-01D-1650-10	G	A	37	COAD-TCGA							CD38_HUMAN	P28907	46	W->*	stop created	'N/A'	EXTRACELLULAR	TTDNC00424[investigational]	DB09331[approved](b'Daratumumab')
db10.csv:4	15780175	TCGA-A6-5665-01A-01D-1650-10	G	A	37	COADREAD-TCGA							CD38_HUMAN	P28907	46	W->*	stop created	'N/A'	EXTRACELLULAR	TTDNC00424[investigational]	DB09331[approved](b'Daratumumab')
db10.csv:4	15835906	TCGA-HC-7820-01A-11D-2114-08	G	A	37	PRAD-TCGA							CD38_HUMAN	P28907	189	W->*	stop created	'N/A'	EXTRACELLULAR	TTDNC00424[investigational]	DB09331[approved](b'Daratumumab')
db10.csv:4	15835868	TCGA-FS-A1ZK-06A-11D-A197-08	G	A	37	SKCM-TCGA							CD38_HUMAN	P28907	176	W->*	stop created	'N/A'	EXTRACELLULAR	TTDNC00424[investigational]	DB09331[approved](b'Daratumumab')
db10.csv:4	15826515	TCGA-FW-A3R5-06A-11D-A23B-08	G	A	37	SKCM-TCGA							CD38_HUMAN	P28907	125	W->*	stop created	'N/A'	EXTRACELLULAR	TTDNC00424[investigational]	DB09331[approved](b'Daratumumab')
db10.csv:4	15826515	TCGA-GF-A6C9-06A-11D-A30X-08	G	A	37	SKCM-TCGA							CD38_HUMAN	P28907	125	W->*	stop created	'N/A'	EXTRACELLULAR	TTDNC00424[investigational]	DB09331[approved](b'Daratumumab')
db10.csv:4	15850203	TCGA-BR-8680-01A-11D-2394-08	C	A	37	STAD-TCGA							CD38_HUMAN	P28907	294	S->*	stop created	'N/A'	EXTRACELLULAR	TTDNC00424[investigational]	DB09331[approved](b'Daratumumab')
db10.csv:4	15850203	TCGA-BR-8680-01A-11D-2394-08	C	A	37	STES-TCGA							CD38_HUMAN	P28907	294	S->*	stop created	'N/A'	EXTRACELLULAR	TTDNC00424[investigational]	DB09331[approved](b'Daratumumab')
db12.csv:4	15780233	rs201343273	C	T	37	Wellderly | STSI	C-0.9990,T-0.0010						CD38_HUMAN	P28907	66	R->*	stop created	'N/A'	EXTRACELLULAR	TTDNC00424[investigational]
db1.csv:4	15824994	rs139152162	G	A	38	1000 Genomes ph3	-.-	EAS_AF=0.001	AMR_AF=0	AFR_AF=0	EUR_AF=0	SAS_AF=0	CD38_HUMAN	P28907	159	W->*	stop created	'N/A'	EXTRACELLULAR	TTDNC00424[investigational]	DB09331[approved](b'Daratumumab')
db2.csv:4	15778610	rs201343273	C	T	38	dbSNP 147	-.-						CD38_HUMAN	P28907	66	R->*	stop created	'N/A'	EXTRACELLULAR	TTDNC00424[investigational]	DB09331[approved](Daratumumab)
db2.csv:4	15825001	rs370167085	G	T	38	dbSNP 147	-.-						CD38_HUMAN	P28907	162	E->*	stop created	'N/A'	EXTRACELLULAR	TTDNC00424[investigational]	DB09331[approved](Daratumumab)
db2.csv:4	15834228	rs772659735	C	T	38	dbSNP 147	-.-						CD38_HUMAN	P28907	171	Q->*	stop created	'N/A'	EXTRACELLULAR	TTDNC00424[investigational]	DB09331[approved](Daratumumab)
db2.csv:4	15834284	rs371055928	G	A	38	dbSNP 147	-.-						CD38_HUMAN	P28907	189	W->*	stop created	'N/A'	EXTRACELLULAR	TTDNC00424[investigational]	DB09331[approved](Daratumumab)
db2.csv:4	15840513	rs766804106	C	T	38	dbSNP 147	-.-						CD38_HUMAN	P28907	272	Q->*	stop created	'N/A'	EXTRACELLULAR	TTDNC00424[investigational]	DB09331[approved](Daratumumab)
db2.csv:4	15778595	rs147573494	G	A,T	38	dbSNP 147	0.0007987						CD38_HUMAN	P28907	61	E->*	stop created	'N/A'	EXTRACELLULAR	TTDNC00424[investigational]	DB09331[approved](Daratumumab)
db2.csv:4	15824994	rs139152162	G	A	38	dbSNP 147	0.0001997						CD38_HUMAN	P28907	159	W->*	stop created	'N/A'	EXTRACELLULAR	TTDNC00424[investigational]	DB09331[approved](Daratumumab)
db3.csv:4	15778595	rs147573494	G	A,T	38	Ensembl	MAF=0.000798722						CD38_HUMAN	P28907	61	E->*	stop created	'N/A'	EXTRACELLULAR	TTDNC00424[investigational]	DB09331[approved](Daratumumab)
db3.csv:4	15778610	rs201343273	C	T	38	Ensembl							CD38_HUMAN	P28907	66	R->*	stop created	'N/A'	EXTRACELLULAR	TTDNC00424[investigational]	DB09331[approved](Daratumumab)
db3.csv:4	15824994	rs139152162	G	A	38	Ensembl	MAF=0.000199681						CD38_HUMAN	P28907	159	W->*	stop created	'N/A'	EXTRACELLULAR	TTDNC00424[investigational]	DB09331[approved](Daratumumab)
db3.csv:4	15825001	rs370167085	G	T	38	Ensembl							CD38_HUMAN	P28907	162	E->*	stop created	'N/A'	EXTRACELLULAR	TTDNC00424[investigational]	DB09331[approved](Daratumumab)
db3.csv:4	15834228	rs772659735	C	T	38	Ensembl							CD38_HUMAN	P28907	171	Q->*	stop created	'N/A'	EXTRACELLULAR	TTDNC00424[investigational]	DB09331[approved](Daratumumab)
db3.csv:4	15834284	rs371055928	G	A	38	Ensembl							CD38_HUMAN	P28907	189	W->*	stop created	'N/A'	EXTRACELLULAR	TTDNC00424[investigational]	DB09331[approved](Daratumumab)
db3.csv:4	15840513	rs766804106	C	T	38	Ensembl							CD38_HUMAN	P28907	272	Q->*	stop created	'N/A'	EXTRACELLULAR	TTDNC00424[investigational]	DB09331[approved](Daratumumab)
db4.csv:4	15780218	rs147573494	G	T,A	38	ExAC_r0.3	AF=1.565e-04,8.237e-06						CD38_HUMAN	P28907	61	E->*	stop created	'N/A'	EXTRACELLULAR	TTDNC00424[investigational]	DB09331[approved](Daratumumab)
db4.csv:4	15780233		C	T	38	ExAC_r0.3	AF=1.400e-04						CD38_HUMAN	P28907	66	R->*	stop created	'N/A'	EXTRACELLULAR	TTDNC00424[investigational]	DB09331[approved](Daratumumab)
db4.csv:4	15826617	rs139152162	G	A	38	ExAC_r0.3	AF=8.241e-06						CD38_HUMAN	P28907	159	W->*	stop created	'N/A'	EXTRACELLULAR	TTDNC00424[investigational]	DB09331[approved](Daratumumab)
db4.csv:4	15826624		G	T	38	ExAC_r0.3	AF=8.242e-06						CD38_HUMAN	P28907	162	E->*	stop created	'N/A'	EXTRACELLULAR	TTDNC00424[investigational]	DB09331[approved](Daratumumab)
db4.csv:4	15835851		C	T	38	ExAC_r0.3	AF=8.236e-06						CD38_HUMAN	P28907	171	Q->*	stop created	'N/A'	EXTRACELLULAR	TTDNC00424[investigational]	DB09331[approved](Daratumumab)
db4.csv:4	15842136		C	T	38	ExAC_r0.3	AF=8.236e-06						CD38_HUMAN	P28907	272	Q->*	stop created	'N/A'	EXTRACELLULAR	TTDNC00424[investigational]	DB09331[approved](Daratumumab)
db9.csv:4	15778552	COSM1427925	G	A	38	SANGER COSMIC							CD38_HUMAN	P28907	46	W->*	stop created	'N/A'	EXTRACELLULAR	TTDNC00424[investigational]	DB09331[approved](Daratumumab)
db9.csv:4	15824892	COSM3917338	G	A	38	SANGER COSMIC							CD38_HUMAN	P28907	125	W->*	stop created	'N/A'	EXTRACELLULAR	TTDNC00424[investigational]	DB09331[approved](Daratumumab)
db9.csv:4	15834245	COSM1694170	G	A	38	SANGER COSMIC							CD38_HUMAN	P28907	176	W->*	stop created	'N/A'	EXTRACELLULAR	TTDNC00424[investigational]	DB09331[approved](Daratumumab)
db9.csv:4	15834283	COSM4393343	G	A	38	SANGER COSMIC							CD38_HUMAN	P28907	189	W->*	stop created	'N/A'	EXTRACELLULAR	TTDNC00424[investigational]	DB09331[approved](Daratumumab)
db9.csv:4	15848580	COSM4123126	C	A	38	SANGER COSMIC							CD38_HUMAN	P28907	294	S->*	stop created	'N/A'	EXTRACELLULAR	TTDNC00424[investigational]	DB09331[approved](Daratumumab)
db Name	POS	ID	REF	ALT	Assembly	Source	ALL	EAS	AMR	AFR	EUR	SAS	protein id	protein ac	protein position	predicted protein change	mutation type	Membrane Proximal pTyr Sites	protein domain	ttd	drug bank
db4.csv:11	118211196		TG	T	38	ExAC_r0.3	AF=8.236e-06						CD3D_HUMAN	P04234	56	T->	frame shift	'N/A'	EXTRACELLULAR		DB00075[investigational,approved](Muromonab),DB09052[approved](Blinatumomab)
db10.csv:11	118211093	TCGA-BS-A0UF-01A-11D-A10B-09	G	A	37	UCEC-TCGA							CD3D_HUMAN	P04234	91	R->*	stop created	'N/A'	EXTRACELLULAR		DB00075[investigational,approved](b'Muromonab'),DB09052[approved](b'Blinatumomab')
db4.csv:11	118210617	rs111033581	G	T	38	ExAC_r0.3	AF=8.236e-06						CD3D_HUMAN	P04234	93	C->*	stop created	'N/A'	EXTRACELLULAR		DB00075[investigational,approved](Muromonab),DB09052[approved](Blinatumomab)
db4.csv:11	118211162	rs111033580	G	T,A	38	ExAC_r0.3	AF=2.471e-05,1.647e-05						CD3D_HUMAN	P04234	68	R->*	stop created	'N/A'	EXTRACELLULAR		DB00075[investigational,approved](Muromonab),DB09052[approved](Blinatumomab)
db4.csv:11	118211253		G	T	38	ExAC_r0.3	AF=8.236e-06						CD3D_HUMAN	P04234	37	C->*	stop created	'N/A'	EXTRACELLULAR		DB00075[investigational,approved](Muromonab),DB09052[approved](Blinatumomab)
db Name	POS	ID	REF	ALT	Assembly	Source	ALL	EAS	AMR	AFR	EUR	SAS	protein id	protein ac	protein position	predicted protein change	mutation type	Membrane Proximal pTyr Sites	protein domain	ttd	drug bank
db12.csv:11	118183503		CA	C	37	Wellderly | STSI	CA-1.0000,C-0.0000						CD3E_HUMAN	P07766	92	Q->	frame shift	'N/A'	EXTRACELLULAR	TTDS00473[approved]
db12.csv:11	118183418		TA	T	37	Wellderly | STSI	TA-1.0000,T-0.0000						CD3E_HUMAN	P07766	63	D->	frame shift	'N/A'	EXTRACELLULAR	TTDS00473[approved]
db12.csv:11	118184477		GG	T	37	Wellderly | STSI	GG-1.0000,T-0.0000						CD3E_HUMAN	P07766	136	V->	frame shift	'N/A'	TRANSMEMBRANE	TTDS00473[approved]
db10.csv:11	118179150	TCGA-IB-7651-01A-11D-2154-08	G	T	37	PAAD-TCGA							CD3E_HUMAN	P07766	27	E->*	stop created	'N/A'	EXTRACELLULAR	TTDS00473[approved]	DB00075[investigational,approved](b'Muromonab')
db Name	POS	ID	REF	ALT	Assembly	Source	ALL	EAS	AMR	AFR	EUR	SAS	protein id	protein ac	protein position	predicted protein change	mutation type	Membrane Proximal pTyr Sites	protein domain	ttd	drug bank
db12.csv:11	118220659		CA	C	37	Wellderly | STSI	CA-1.0000,C-0.0000						CD3G_HUMAN	P09693	94	S->	frame shift	'N/A'	EXTRACELLULAR	TTDNC00504[investigational]
db4.csv:11	118220482		ACTAT	A,GCTAT	38	ExAC_r0.3	AF=8.236e-06,8.236e-06						CD3G_HUMAN	P09693	35	DY->	frame shift	'N/A'	EXTRACELLULAR	TTDNC00504[investigational]	DB00075[investigational,approved](Muromonab)
db4.csv:11	118220489		AG	A,GG	38	ExAC_r0.3	AF=8.236e-06,2.471e-05						CD3G_HUMAN	P09693	37	Q->	frame shift	'N/A'	EXTRACELLULAR	TTDNC00504[investigational]	DB00075[investigational,approved](Muromonab)
db4.csv:11	118220582		TA	T,TAA	38	ExAC_r0.3	AF=6.919e-04,4.942e-05						CD3G_HUMAN	P09693	68	D->	frame shift	'N/A'	EXTRACELLULAR	TTDNC00504[investigational]	DB00075[investigational,approved](Muromonab)
db12.csv:11	118221352		TG	T	37	Wellderly | STSI	TG-0.9990,T-0.0010						CD3G_HUMAN	P09693	131	V->	frame shift	'N/A'	TRANSMEMBRANE	TTDNC00504[investigational]
db4.csv:11	118221322		TGAAATCGTCA	T	38	ExAC_r0.3	AF=8.236e-06						CD3G_HUMAN	P09693	121	AEIV->	frame shift	'N/A'	TRANSMEMBRANE	TTDNC00504[investigational]	DB00075[investigational,approved](Muromonab)
db4.csv:11	118221347		G	GT	38	ExAC_r0.3	AF=8.236e-05						CD3G_HUMAN	P09693	130	A->V	frame shift	'N/A'	TRANSMEMBRANE	TTDNC00504[investigational]	DB00075[investigational,approved](Muromonab)
db4.csv:11	118221349		TG	CG,T	38	ExAC_r0.3	AF=0.219,8.236e-05						CD3G_HUMAN	P09693	130	A->	frame shift	'N/A'	TRANSMEMBRANE	TTDNC00504[investigational]	DB00075[investigational,approved](Muromonab)
db10.csv:11	118220500	rs201752677	C	A	37	BLCA-TCGA							CD3G_HUMAN	P09693	41	S->*	stop created	'N/A'	EXTRACELLULAR	TTDNC00504[investigational]	DB00075[investigational,approved](b'Muromonab')
db10.csv:11	118220490	TCGA-CA-6717-01A-11D-1835-10	G	T	37	COAD-TCGA							CD3G_HUMAN	P09693	38	E->*	stop created	'N/A'	EXTRACELLULAR	TTDNC00504[investigational]	DB00075[investigational,approved](b'Muromonab')
db10.csv:11	118220490	TCGA-CA-6717-01A-11D-1835-10	G	T	37	COADREAD-TCGA							CD3G_HUMAN	P09693	38	E->*	stop created	'N/A'	EXTRACELLULAR	TTDNC00504[investigational]	DB00075[investigational,approved](b'Muromonab')
db10.csv:11	118220583	rs570768621|rs199676861	A	T	37	OV-TCGA							CD3G_HUMAN	P09693	69	K->*	stop created	'N/A'	EXTRACELLULAR	TTDNC00504[investigational]	DB00075[investigational,approved](b'Muromonab')
db11.csv:11	118220583		A	T	37	AmbryShare	Cohort Freq:0.000161 (Breast Cancer)						CD3G_HUMAN	P09693	69	K->*	stop created	'N/A'	EXTRACELLULAR	TTDNC00504[investigational]	DB00075[investigational,approved](b'Muromonab')
db12.csv:11	118220583	rs199676861	A	T	37	Wellderly | STSI	A-1.0000,T-0.0000						CD3G_HUMAN	P09693	69	K->*	stop created	'N/A'	EXTRACELLULAR	TTDNC00504[investigational]
db4.csv:11	118220516		T	A	38	ExAC_r0.3	AF=8.236e-06						CD3G_HUMAN	P09693	46	C->*	stop created	'N/A'	EXTRACELLULAR	TTDNC00504[investigational]	DB00075[investigational,approved](Muromonab)
db4.csv:11	118220583		A	T	38	ExAC_r0.3	AF=8.284e-05						CD3G_HUMAN	P09693	69	K->*	stop created	'N/A'	EXTRACELLULAR	TTDNC00504[investigational]	DB00075[investigational,approved](Muromonab)
db Name	POS	ID	REF	ALT	Assembly	Source	ALL	EAS	AMR	AFR	EUR	SAS	protein id	protein ac	protein position	predicted protein change	mutation type	Membrane Proximal pTyr Sites	protein domain	ttd	drug bank
db12.csv:1	167409994		GCTCTGTGC	G	37	Wellderly | STSI	GCTCTGTGC-1.0000,G-0.0000						CD3Z_HUMAN	P20963	23	SFGL->P	frame shift	'N/A'	EXTRACELLULAR
db12.csv:1	167409975		TG	T	37	Wellderly | STSI	TG-1.0000,T-0.0000						CD3Z_HUMAN	P20963	30	K->	frame shift	'N/A'	EXTRACELLULAR
db Name	POS	ID	REF	ALT	Assembly	Source	ALL	EAS	AMR	AFR	EUR	SAS	protein id	protein ac	protein position	predicted protein change	mutation type	Membrane Proximal pTyr Sites	protein domain	ttd	drug bank
db12.csv:3	119256040		AT	A	37	Wellderly | STSI	AT-1.0000,A-0.0000						CD80_HUMAN	P33681	215	M->	frame shift	'N/A'	EXTRACELLULAR	TTDR01384[investigational],TTDS00453[approved]
db12.csv:3	119256188		CA	C	37	Wellderly | STSI	CA-1.0000,C-0.0000						CD80_HUMAN	P33681	166	G->	frame shift	'N/A'	EXTRACELLULAR	TTDR01384[investigational],TTDS00453[approved]
db12.csv:3	119263479		GC	G	37	Wellderly | STSI	GC-1.0000,G-0.0000						CD80_HUMAN	P33681	112	G->	frame shift	'N/A'	EXTRACELLULAR	TTDR01384[investigational],TTDS00453[approved]
db12.csv:3	119263576		TC	T	37	Wellderly | STSI	TC-1.0000,T-0.0000						CD80_HUMAN	P33681	80	D->	frame shift	'N/A'	EXTRACELLULAR	TTDR01384[investigational],TTDS00453[approved]
db12.csv:3	119263429		TC	T	37	Wellderly | STSI	TC-1.0000,T-0.0000						CD80_HUMAN	P33681	129	E->	frame shift	'N/A'	EXTRACELLULAR	TTDR01384[investigational],TTDS00453[approved]
db12.csv:3	119263491		TG	T	37	Wellderly | STSI	TG-1.0000,T-0.0000						CD80_HUMAN	P33681	108	P->	frame shift	'N/A'	EXTRACELLULAR	TTDR01384[investigational],TTDS00453[approved]
db2.csv:3	119544610	rs762668335	TC	T	38	dbSNP 147	-.-						CD80_HUMAN	P33681	120	K->	frame shift	'N/A'	EXTRACELLULAR	TTDR01384[investigational],TTDS00453[approved]	DB01281[approved](Abatacept),DB04901[investigational](Galiximab),DB06681[approved](Belatacept)
db2.csv:3	119544672	rs770707039	AG	A	38	dbSNP 147	-.-						CD80_HUMAN	P33681	99	L->	frame shift	'N/A'	EXTRACELLULAR	TTDR01384[investigational],TTDS00453[approved]	DB01281[approved](Abatacept),DB04901[investigational](Galiximab),DB06681[approved](Belatacept)
db2.csv:3	119544759	rs775739462	T	TTC	38	dbSNP 147	-.-						CD80_HUMAN	P33681	70	K->R	frame shift	'N/A'	EXTRACELLULAR	TTDR01384[investigational],TTDS00453[approved]	DB01281[approved](Abatacept),DB04901[investigational](Galiximab),DB06681[approved](Belatacept)
db3.csv:3	119544610	rs762668335	TC	T	38	Ensembl							CD80_HUMAN	P33681	120	K->	frame shift	'N/A'	EXTRACELLULAR	TTDR01384[investigational],TTDS00453[approved]	DB01281[approved](Abatacept),DB04901[investigational](Galiximab),DB06681[approved](Belatacept)
db3.csv:3	119544672	rs770707039	AG	A	38	Ensembl							CD80_HUMAN	P33681	99	L->	frame shift	'N/A'	EXTRACELLULAR	TTDR01384[investigational],TTDS00453[approved]	DB01281[approved](Abatacept),DB04901[investigational](Galiximab),DB06681[approved](Belatacept)
db4.csv:3	119263457		TC	T	38	ExAC_r0.3	AF=8.236e-06						CD80_HUMAN	P33681	120	K->	frame shift	'N/A'	EXTRACELLULAR	TTDR01384[investigational],TTDS00453[approved]	DB01281[approved](Abatacept),DB04901[investigational](Galiximab),DB06681[approved](Belatacept)
db4.csv:3	119263519		AG	A	38	ExAC_r0.3	AF=8.236e-06						CD80_HUMAN	P33681	99	L->	frame shift	'N/A'	EXTRACELLULAR	TTDR01384[investigational],TTDS00453[approved]	DB01281[approved](Abatacept),DB04901[investigational](Galiximab),DB06681[approved](Belatacept)
db4.csv:3	119263606		T	TTC	38	ExAC_r0.3	AF=8.236e-06						CD80_HUMAN	P33681	70	K->R	frame shift	'N/A'	EXTRACELLULAR	TTDR01384[investigational],TTDS00453[approved]	DB01281[approved](Abatacept),DB04901[investigational](Galiximab),DB06681[approved](Belatacept)
db9.csv:3	119529903	COSM5270082	TG	T	38	SANGER COSMIC							CD80_HUMAN	P33681	245	P->	frame shift	'N/A'	TRANSMEMBRANE	TTDR01384[investigational],TTDS00453[approved]	DB01281[approved](Abatacept),DB04901[investigational](Galiximab),DB06681[approved](Belatacept)
db10.csv:3	119263473	rs199861577	G	T	37	LUAD-TCGA							CD80_HUMAN	P33681	114	Y->*	stop created	'N/A'	EXTRACELLULAR	TTDR01384[investigational],TTDS00453[approved]	DB01281[approved](b'Abatacept'),DB04901[investigational](b'Galiximab'),DB06681[approved](b'Belatacept')
db11.csv:3	119263484		G	A	37	AmbryShare	Cohort Freq:0.000073 (Breast Cancer)						CD80_HUMAN	P33681	111	E->*	stop created	'N/A'	EXTRACELLULAR	TTDR01384[investigational],TTDS00453[approved]	DB01281[approved](b'Abatacept'),DB04901[investigational](b'Galiximab'),DB06681[approved](b'Belatacept')
db11.csv:3	119263559		G	A	37	AmbryShare	Cohort Freq:0.000133 (Breast Cancer)						CD80_HUMAN	P33681	86	E->*	stop created	'N/A'	EXTRACELLULAR	TTDR01384[investigational],TTDS00453[approved]	DB01281[approved](b'Abatacept'),DB04901[investigational](b'Galiximab'),DB06681[approved](b'Belatacept')
db2.csv:3	119544625	rs772700006	C	A	38	dbSNP 147	-.-						CD80_HUMAN	P33681	115	E->*	stop created	'N/A'	EXTRACELLULAR	TTDR01384[investigational],TTDS00453[approved]	DB01281[approved](Abatacept),DB04901[investigational](Galiximab),DB06681[approved](Belatacept)
db3.csv:3	119544625	rs772700006	C	A	38	Ensembl							CD80_HUMAN	P33681	115	E->*	stop created	'N/A'	EXTRACELLULAR	TTDR01384[investigational],TTDS00453[approved]	DB01281[approved](Abatacept),DB04901[investigational](Galiximab),DB06681[approved](Belatacept)
db4.csv:3	119263472		C	A	38	ExAC_r0.3	AF=8.236e-06						CD80_HUMAN	P33681	115	E->*	stop created	'N/A'	EXTRACELLULAR	TTDR01384[investigational],TTDS00453[approved]	DB01281[approved](Abatacept),DB04901[investigational](Galiximab),DB06681[approved](Belatacept)
db9.csv:3	119544717	COSM3120025	C	T	38	SANGER COSMIC							CD80_HUMAN	P33681	84	W->*	stop created	'N/A'	EXTRACELLULAR	TTDR01384[investigational],TTDS00453[approved]	DB01281[approved](Abatacept),DB04901[investigational](Galiximab),DB06681[approved](Belatacept)
db9.csv:3	119537144	COSM5031367	C	T	38	SANGER COSMIC							CD80_HUMAN	P33681	231	W->*	stop created	'N/A'	EXTRACELLULAR	TTDR01384[investigational],TTDS00453[approved]	DB01281[approved](Abatacept),DB04901[investigational](Galiximab),DB06681[approved](Belatacept)
db9.csv:3	119537296	COSM1200317	C	A	38	SANGER COSMIC							CD80_HUMAN	P33681	181	E->*	stop created	'N/A'	EXTRACELLULAR	TTDR01384[investigational],TTDS00453[approved]	DB01281[approved](Abatacept),DB04901[investigational](Galiximab),DB06681[approved](Belatacept)
db9.csv:3	119544626	COSM5243730	G	T	38	SANGER COSMIC							CD80_HUMAN	P33681	114	Y->*	stop created	'N/A'	EXTRACELLULAR	TTDR01384[investigational],TTDS00453[approved]	DB01281[approved](Abatacept),DB04901[investigational](Galiximab),DB06681[approved](Belatacept)
db9.csv:3	119544838	COSM1200318	C	A	38	SANGER COSMIC							CD80_HUMAN	P33681	44	E->*	stop created	'N/A'	EXTRACELLULAR	TTDR01384[investigational],TTDS00453[approved]	DB01281[approved](Abatacept),DB04901[investigational](Galiximab),DB06681[approved](Belatacept)
db2.csv:3	119529898	rs868858458	C	T	38	dbSNP 147	-.-						CD80_HUMAN	P33681	247	W->*	stop created	'N/A'	TRANSMEMBRANE	TTDR01384[investigational],TTDS00453[approved]	DB01281[approved](Abatacept),DB04901[investigational](Galiximab),DB06681[approved](Belatacept)
db Name	POS	ID	REF	ALT	Assembly	Source	ALL	EAS	AMR	AFR	EUR	SAS	protein id	protein ac	protein position	predicted protein change	mutation type	Membrane Proximal pTyr Sites	protein domain	ttd	drug bank
db10.csv:19	43023248	TCGA-DD-AACX-01A-11D-A40R-10	-	AGACTC	37	LIHC-TCGA							CEAM1_HUMAN	P13688	366	L->LS	frame shift	'N/A'	EXTRACELLULAR		DB00113[investigational,approved](b'Arcitumomab')
db12.csv:19	43023204		AG	A	37	Wellderly | STSI	AG-1.0000,A-0.0000						CEAM1_HUMAN	P13688	381	L->	frame shift	'N/A'	EXTRACELLULAR
db12.csv:19	43026129		AT	A	37	Wellderly | STSI	AT-0.9990,A-0.0010						CEAM1_HUMAN	P13688	217	I->	frame shift	'N/A'	EXTRACELLULAR
db12.csv:19	43031337		CG	C	37	Wellderly | STSI	CG-0.9990,C-0.0010						CEAM1_HUMAN	P13688	94	A->	frame shift	'N/A'	EXTRACELLULAR
db12.csv:19	43023155		CT	C	37	Wellderly | STSI	CT-0.9990,C-0.0010						CEAM1_HUMAN	P13688	397	E->	frame shift	'N/A'	EXTRACELLULAR
db12.csv:19	43031340		GC	G	37	Wellderly | STSI	GC-1.0000,G-0.0000						CEAM1_HUMAN	P13688	93	P->	frame shift	'N/A'	EXTRACELLULAR
db12.csv:19	43031336		GC	G	37	Wellderly | STSI	GC-1.0000,G-0.0000						CEAM1_HUMAN	P13688	94	A->	frame shift	'N/A'	EXTRACELLULAR
db12.csv:19	43026222		GGGA	TGCAGCCT	37	Wellderly | STSI	GGGA-1.0000,TGCAGCCT-0.0000						CEAM1_HUMAN	P13688	186	PV->AAG	frame shift	'N/A'	EXTRACELLULAR
db12.csv:19	43031332		GT	G	37	Wellderly | STSI	GT-0.9990,G-0.0010						CEAM1_HUMAN	P13688	95	N->	frame shift	'N/A'	EXTRACELLULAR
db12.csv:19	43031344		TG	T	37	Wellderly | STSI	TG-1.0000,T-0.0000						CEAM1_HUMAN	P13688	91	P->	frame shift	'N/A'	EXTRACELLULAR
db12.csv:19	43031307		TG	T	37	Wellderly | STSI	TG-1.0000,T-0.0000						CEAM1_HUMAN	P13688	104	N->	frame shift	'N/A'	EXTRACELLULAR
db4.csv:19	43023177		TCCTC	T	38	ExAC_r0.3	AF=1.647e-05						CEAM1_HUMAN	P13688	390	DA->	frame shift	'N/A'	EXTRACELLULAR		DB00113[investigational,approved](Arcitumomab)
db4.csv:19	43023206		G	T,GGTGGTGTTGCC	38	ExAC_r0.3	AF=8.236e-06,8.236e-06						CEAM1_HUMAN	P13688	380	T->TATP	frame shift	'N/A'	EXTRACELLULAR		DB00113[investigational,approved](Arcitumomab)
db4.csv:19	43023255		TG	CG,T	38	ExAC_r0.3	AF=5.765e-04,8.236e-06						CEAM1_HUMAN	P13688	364	Q->	frame shift	'N/A'	EXTRACELLULAR		DB00113[investigational,approved](Arcitumomab)
db4.csv:19	43023372	rs144156910	A	AC	38	ExAC_r0.3	AF=8.236e-06						CEAM1_HUMAN	P13688	325	V->G	frame shift	'N/A'	EXTRACELLULAR		DB00113[investigational,approved](Arcitumomab)
db4.csv:19	43025484		GTATA	G	38	ExAC_r0.3	AF=8.236e-06						CEAM1_HUMAN	P13688	298	TC->	frame shift	'N/A'	EXTRACELLULAR		DB00113[investigational,approved](Arcitumomab)
db4.csv:19	43025501		A	AT	38	ExAC_r0.3	AF=8.236e-06						CEAM1_HUMAN	P13688	292	N->K	frame shift	'N/A'	EXTRACELLULAR		DB00113[investigational,approved](Arcitumomab)
db4.csv:19	43025585		G	GC,T	38	ExAC_r0.3	AF=8.236e-06,8.236e-06						CEAM1_HUMAN	P13688	264	N->K	frame shift	'N/A'	EXTRACELLULAR		DB00113[investigational,approved](Arcitumomab)
db4.csv:19	43026225		A	AGCCT,T	38	ExAC_r0.3	AF=6.589e-04,8.236e-06						CEAM1_HUMAN	P13688	185	L->QA	frame shift	'N/A'	EXTRACELLULAR		DB00113[investigational,approved](Arcitumomab)
db4.csv:19	43026314		GT	G	38	ExAC_r0.3	AF=4.118e-05						CEAM1_HUMAN	P13688	155	N->	frame shift	'N/A'	EXTRACELLULAR		DB00113[investigational,approved](Arcitumomab)
db4.csv:19	43031307		TG	T	38	ExAC_r0.3	AF=8.236e-06						CEAM1_HUMAN	P13688	104	N->	frame shift	'N/A'	EXTRACELLULAR		DB00113[investigational,approved](Arcitumomab)
db4.csv:19	43031409		CT	C	38	ExAC_r0.3	AF=8.236e-06						CEAM1_HUMAN	P13688	70	G->	frame shift	'N/A'	EXTRACELLULAR		DB00113[investigational,approved](Arcitumomab)
db12.csv:19	43016559		AG	A	37	Wellderly | STSI	AG-0.9990,A-0.0010						CEAM1_HUMAN	P13688	440	L->	frame shift	'N/A'	TRANSMEMBRANE
db10.csv:19	43031325	TCGA-EE-A2GN-06A-11D-A196-08	G	A	37	SKCM-TCGA							CEAM1_HUMAN	P13688	98	R->*	stop created	'N/A'	EXTRACELLULAR		DB00113[investigational,approved](b'Arcitumomab')
db11.csv:19	43031514		C	A	37	AmbryShare	Cohort Freq:0.04228 (Breast Cancer) ; 0.016851 (Ovarian Cancer)						CEAM1_HUMAN	P13688	35	Q->*	stop created	'N/A'	EXTRACELLULAR		DB00113[investigational,approved](b'Arcitumomab')
db11.csv:19	43031355		C	A	37	AmbryShare	Cohort Freq:0.000216 (Breast Cancer)						CEAM1_HUMAN	P13688	88	Q->*	stop created	'N/A'	EXTRACELLULAR		DB00113[investigational,approved](b'Arcitumomab')
db4.csv:19	43023136		T	TA	38	ExAC_r0.3	AF=1.647e-05						CEAM1_HUMAN	P13688	404	K->*	stop created	'N/A'	EXTRACELLULAR		DB00113[investigational,approved](Arcitumomab)
db4.csv:19	43023286		C	A	38	ExAC_r0.3	AF=8.236e-06						CEAM1_HUMAN	P13688	354	G->*	stop created	'N/A'	EXTRACELLULAR		DB00113[investigational,approved](Arcitumomab)
db4.csv:19	43026246		C	T	38	ExAC_r0.3	AF=8.236e-06						CEAM1_HUMAN	P13688	178	W->*	stop created	'N/A'	EXTRACELLULAR		DB00113[investigational,approved](Arcitumomab)
db4.csv:19	43031355	rs140166708	G	T,A	38	ExAC_r0.3	AF=1.153e-04,8.236e-06						CEAM1_HUMAN	P13688	88	Q->*	stop created	'N/A'	EXTRACELLULAR		DB00113[investigational,approved](Arcitumomab)
db7.csv:19	43031358		G	A	37	NCI60-SK-OV-3							CEAM1_HUMAN	P13688	87	Q->*	stop created	'N/A'	EXTRACELLULAR		DB00113[investigational,approved](Arcitumomab)
db Name	POS	ID	REF	ALT	Assembly	Source	ALL	EAS	AMR	AFR	EUR	SAS	protein id	protein ac	protein position	predicted protein change	mutation type	Membrane Proximal pTyr Sites	protein domain	ttd	drug bank
db12.csv:2	204735342		CC	T	37	Wellderly | STSI	CC-1.0000,T-0.0000						CTLA4_HUMAN	P16410	48	A->	frame shift	'N/A'	EXTRACELLULAR	TTDC00259[approved]
db2.csv:2	203870601	rs767995794	AGCCTGCTGTGGTACTG	A	38	dbSNP 147	-.-						CTLA4_HUMAN	P16410	42	QPAVVL->	frame shift	'N/A'	EXTRACELLULAR	TTDC00259[approved]	DB06186[approved](Ipilimumab)
db2.csv:2	203870728	rs775877536	CTG	C	38	dbSNP 147	-.-						CTLA4_HUMAN	P16410	84	VC->V	frame shift	'N/A'	EXTRACELLULAR	TTDC00259[approved]	DB06186[approved](Ipilimumab)
db3.csv:2	203870601	rs767995794	AGCCTGCTGTGGTACTG	A	38	Ensembl							CTLA4_HUMAN	P16410	42	QPAVVL->	frame shift	'N/A'	EXTRACELLULAR	TTDC00259[approved]	DB06186[approved](Ipilimumab)
db3.csv:2	203870728	rs775877536	CTG	C	38	Ensembl							CTLA4_HUMAN	P16410	84	VC->V	frame shift	'N/A'	EXTRACELLULAR	TTDC00259[approved]	DB06186[approved](Ipilimumab)
db4.csv:2	204735324		AGCCTGCTGTGGTACTG	A	38	ExAC_r0.3	AF=8.236e-06						CTLA4_HUMAN	P16410	42	QPAVVL->	frame shift	'N/A'	EXTRACELLULAR	TTDC00259[approved]	DB06186[approved](Ipilimumab)
db4.csv:2	204735451		CTG	GTG,C	38	ExAC_r0.3	AF=8.236e-06,8.236e-06						CTLA4_HUMAN	P16410	84	VC->V	frame shift	'N/A'	EXTRACELLULAR	TTDC00259[approved]	DB06186[approved](Ipilimumab)
db9.csv:2	203870768	COSM2908684	CT	C	38	SANGER COSMIC							CTLA4_HUMAN	P16410	98	L->	frame shift	'N/A'	EXTRACELLULAR	TTDC00259[approved]	DB06186[approved](Ipilimumab)
db9.csv:2	203871442	COSM2908690	GT	G	38	SANGER COSMIC							CTLA4_HUMAN	P16410	174	L->	frame shift	'N/A'	TRANSMEMBRANE	TTDC00259[approved]	DB06186[approved](Ipilimumab)
db9.csv:2	203871442	COSM2908690	GT	G	38	SANGER COSMIC							CTLA4_HUMAN	P16410	174	L->	frame shift	'N/A'	TRANSMEMBRANE	TTDC00259[approved]	DB06186[approved](Ipilimumab)
db2.csv:2	203870627	rs606231417	C	T	38	dbSNP 147	-.-						CTLA4_HUMAN	P16410	51	R->*	stop created	'N/A'	EXTRACELLULAR	TTDC00259[approved]	DB06186[approved](Ipilimumab)
db3.csv:2	203870627	rs606231417	C	T	38	Ensembl							CTLA4_HUMAN	P16410	51	R->*	stop created	'N/A'	EXTRACELLULAR	TTDC00259[approved]	DB06186[approved](Ipilimumab)
db9.csv:2	203870849	COSM5479975	G	T	38	SANGER COSMIC							CTLA4_HUMAN	P16410	125	G->*	stop created	'N/A'	EXTRACELLULAR	TTDC00259[approved]	DB06186[approved](Ipilimumab)
db10.csv:2	204736138	TCGA-CA-6717-01A-11D-1835-10	G	A	37	COAD-TCGA							CTLA4_HUMAN	P16410	165	W->*	stop created	'N/A'	TRANSMEMBRANE	TTDC00259[approved]	DB06186[approved](b'Ipilimumab')
db10.csv:2	204736138	TCGA-CA-6717-01A-11D-1835-10	G	A	37	COADREAD-TCGA							CTLA4_HUMAN	P16410	165	W->*	stop created	'N/A'	TRANSMEMBRANE	TTDC00259[approved]	DB06186[approved](b'Ipilimumab')
db Name	POS	ID	REF	ALT	Assembly	Source	ALL	EAS	AMR	AFR	EUR	SAS	protein id	protein ac	protein position	predicted protein change	mutation type	Membrane Proximal pTyr Sites	protein domain	ttd	drug bank
db12.csv:7	55224348		AG	A	37	Wellderly | STSI	AG-0.9990,A-0.0010						EGFR_HUMAN	P00533	377	R->	frame shift	'N/A'	EXTRACELLULAR	TTDS00355[approved]
db12.csv:7	55229321		AG	A	37	Wellderly | STSI	AG-0.9990,A-0.0010						EGFR_HUMAN	P00533	543	E->	frame shift	'N/A'	EXTRACELLULAR	TTDS00355[approved]
db12.csv:7	55220262		CA	C	37	Wellderly | STSI	CA-0.9990,C-0.0010						EGFR_HUMAN	P00533	218	Q->	frame shift	'N/A'	EXTRACELLULAR	TTDS00355[approved]
db12.csv:7	55220307		CA	C	37	Wellderly | STSI	CA-0.9990,C-0.0010						EGFR_HUMAN	P00533	233	H->	frame shift	'N/A'	EXTRACELLULAR	TTDS00355[approved]
db12.csv:7	55233018		CA	C	37	Wellderly | STSI	CA-0.9990,C-0.0010						EGFR_HUMAN	P00533	590	H->	frame shift	'N/A'	EXTRACELLULAR	TTDS00355[approved]
db12.csv:7	55214396		CA	C	37	Wellderly | STSI	CA-1.0000,C-0.0000						EGFR_HUMAN	P00533	174	S->	frame shift	'N/A'	EXTRACELLULAR	TTDS00355[approved]
db12.csv:7	55223635		CA	C	37	Wellderly | STSI	CA-1.0000,C-0.0000						EGFR_HUMAN	P00533	334	R->	frame shift	'N/A'	EXTRACELLULAR	TTDS00355[approved]
db12.csv:7	55220280		CGT	TCCG	37	Wellderly | STSI	CGT-1.0000,TCCG-0.0000						EGFR_HUMAN	P00533	224	RG->SG	frame shift	'N/A'	EXTRACELLULAR	TTDS00355[approved]
db12.csv:7	55220345		GAG	T	37	Wellderly | STSI	GAG-1.0000,T-0.0000						EGFR_HUMAN	P00533	245	ES->D	frame shift	'N/A'	EXTRACELLULAR	TTDS00355[approved]
db12.csv:7	55211031		GC	G	37	Wellderly | STSI	GC-0.9990,G-0.0010						EGFR_HUMAN	P00533	92	A->	frame shift	'N/A'	EXTRACELLULAR	TTDS00355[approved]
db12.csv:7	55220261		GC	G	37	Wellderly | STSI	GC-1.0000,G-0.0000						EGFR_HUMAN	P00533	217	Q->	frame shift	'N/A'	EXTRACELLULAR	TTDS00355[approved]
db12.csv:7	55221747		GC	G	37	Wellderly | STSI	GC-1.0000,G-0.0000						EGFR_HUMAN	P00533	264	C->	frame shift	'N/A'	EXTRACELLULAR	TTDS00355[approved]
db12.csv:7	55232997		GC	G	37	Wellderly | STSI	GC-1.0000,G-0.0000						EGFR_HUMAN	P00533	583	A->	frame shift	'N/A'	EXTRACELLULAR	TTDS00355[approved]
db12.csv:7	55220315		GT	G	37	Wellderly | STSI	GT-1.0000,G-0.0000						EGFR_HUMAN	P00533	235	Q->	frame shift	'N/A'	EXTRACELLULAR	TTDS00355[approved]
db12.csv:7	55225357		GT	G	37	Wellderly | STSI	GT-1.0000,G-0.0000						EGFR_HUMAN	P00533	403	G->	frame shift	'N/A'	EXTRACELLULAR	TTDS00355[approved]
db12.csv:7	55219000		TC	T	37	Wellderly | STSI	TC-1.0000,T-0.0000						EGFR_HUMAN	P00533	191	D->	frame shift	'N/A'	EXTRACELLULAR	TTDS00355[approved]
db12.csv:7	55229239		TG	T	37	Wellderly | STSI	TG-0.9990,T-0.0010						EGFR_HUMAN	P00533	516	W->	frame shift	'N/A'	EXTRACELLULAR	TTDS00355[approved]
db2.csv:7	55152591	rs145506643	GC	G	38	dbSNP 147	-.-						EGFR_HUMAN	P00533	225	G->	frame shift	'N/A'	EXTRACELLULAR	TTDS00355[approved]	DB00002[approved](Cetuximab),DB00072[investigational,approved](Trastuzumab),DB00281[vet_approved,approved](Lidocaine),DB00317[investigational,approved](Gefitinib),DB00530[investigational,approved](Erlotinib),DB01259[investigational,approved](Lapatinib),DB01269[investigational,approved](Panitumumab),DB03496[investigational,experimental](Flavopiridol),DB04988[investigational](IGN311),DB05101[invest…
db2.csv:7	55155927	rs780318447	C	CCCACCGTCATCACCTTCCTTTCATGCTCTCTTCCCCAG	38	dbSNP 147	-.-						EGFR_HUMAN	P00533	329	C->CPPSSPSFHALFP	frame shift	'N/A'	EXTRACELLULAR	TTDS00355[approved]	DB00002[approved](Cetuximab),DB00072[investigational,approved](Trastuzumab),DB00281[vet_approved,approved](Lidocaine),DB00317[investigational,approved](Gefitinib),DB00530[investigational,approved](Erlotinib),DB01259[investigational,approved](Lapatinib),DB01269[investigational,approved](Panitumumab),DB03496[investigational,experimental](Flavopiridol),DB04988[investigational](IGN311),DB05101[invest…
db2.csv:7	55160152	rs869119633	CT	C	38	dbSNP 147	-.-						EGFR_HUMAN	P00533	438	L->	frame shift	'N/A'	EXTRACELLULAR	TTDS00355[approved]	DB00002[approved](Cetuximab),DB00072[investigational,approved](Trastuzumab),DB00281[vet_approved,approved](Lidocaine),DB00317[investigational,approved](Gefitinib),DB00530[investigational,approved](Erlotinib),DB01259[investigational,approved](Lapatinib),DB01269[investigational,approved](Panitumumab),DB03496[investigational,experimental](Flavopiridol),DB04988[investigational](IGN311),DB05101[invest…
db3.csv:7	55152591	rs145506643	GC	G	38	Ensembl							EGFR_HUMAN	P00533	225	G->	frame shift	'N/A'	EXTRACELLULAR	TTDS00355[approved]	DB00002[approved](Cetuximab),DB00072[investigational,approved](Trastuzumab),DB00281[vet_approved,approved](Lidocaine),DB00317[investigational,approved](Gefitinib),DB00530[investigational,approved](Erlotinib),DB01259[investigational,approved](Lapatinib),DB01269[investigational,approved](Panitumumab),DB03496[investigational,experimental](Flavopiridol),DB04988[investigational](IGN311),DB05101[invest…
db3.csv:7	55155926	rs780318447	G	GCCACCGTCATCACCTTCCTTTCATGCTCTCTTCCCCAG	38	Ensembl							EGFR_HUMAN	P00533	329	C->CHRHHLPFMLSSP	frame shift	'N/A'	EXTRACELLULAR	TTDS00355[approved]	DB00002[approved](Cetuximab),DB00072[investigational,approved](Trastuzumab),DB00281[vet_approved,approved](Lidocaine),DB00317[investigational,approved](Gefitinib),DB00530[investigational,approved](Erlotinib),DB01259[investigational,approved](Lapatinib),DB01269[investigational,approved](Panitumumab),DB03496[investigational,experimental](Flavopiridol),DB04988[investigational](IGN311),DB05101[invest…
db4.csv:7	55223620		C	CCCACCGTCATCACCTTCCTTTCATGCTCTCTTCCCCAG,T	38	ExAC_r0.3	AF=8.237e-06,8.237e-06						EGFR_HUMAN	P00533	329	C->CPPSSPSFHALFP	frame shift	'N/A'	EXTRACELLULAR	TTDS00355[approved]	DB00002[approved](Cetuximab),DB00072[investigational,approved](Trastuzumab),DB00281[vet_approved,approved](Lidocaine),DB00317[investigational,approved](Gefitinib),DB00530[investigational,approved](Erlotinib),DB01259[investigational,approved](Lapatinib),DB01269[investigational,approved](Panitumumab),DB03496[investigational,experimental](Flavopiridol),DB04988[investigational](IGN311),DB05101[invest…
db9.csv:7	55142399	COSM3266510	AC	A	38	SANGER COSMIC							EGFR_HUMAN	P00533	68	T->	frame shift	'N/A'	EXTRACELLULAR	TTDS00355[approved]	DB00002[approved](Cetuximab),DB00072[investigational,approved](Trastuzumab),DB00281[vet_approved,approved](Lidocaine),DB00317[investigational,approved](Gefitinib),DB00530[investigational,approved](Erlotinib),DB01259[investigational,approved](Lapatinib),DB01269[investigational,approved](Panitumumab),DB03496[investigational,experimental](Flavopiridol),DB04988[investigational](IGN311),DB05101[invest…
db9.csv:7	55142399	COSM3266511	AC	A	38	SANGER COSMIC							EGFR_HUMAN	P00533	68	T->	frame shift	'N/A'	EXTRACELLULAR	TTDS00355[approved]	DB00002[approved](Cetuximab),DB00072[investigational,approved](Trastuzumab),DB00281[vet_approved,approved](Lidocaine),DB00317[investigational,approved](Gefitinib),DB00530[investigational,approved](Erlotinib),DB01259[investigational,approved](Lapatinib),DB01269[investigational,approved](Panitumumab),DB03496[investigational,experimental](Flavopiridol),DB04988[investigational](IGN311),DB05101[invest…
db9.csv:7	55161531	COSM3266595	TC	T	38	SANGER COSMIC							EGFR_HUMAN	P00533	511	S->	frame shift	'N/A'	EXTRACELLULAR	TTDS00355[approved]	DB00002[approved](Cetuximab),DB00072[investigational,approved](Trastuzumab),DB00281[vet_approved,approved](Lidocaine),DB00317[investigational,approved](Gefitinib),DB00530[investigational,approved](Erlotinib),DB01259[investigational,approved](Lapatinib),DB01269[investigational,approved](Panitumumab),DB03496[investigational,experimental](Flavopiridol),DB04988[investigational](IGN311),DB05101[invest…
db9.csv:7	55161531	COSM3266596	TC	T	38	SANGER COSMIC							EGFR_HUMAN	P00533	511	S->	frame shift	'N/A'	EXTRACELLULAR	TTDS00355[approved]	DB00002[approved](Cetuximab),DB00072[investigational,approved](Trastuzumab),DB00281[vet_approved,approved](Lidocaine),DB00317[investigational,approved](Gefitinib),DB00530[investigational,approved](Erlotinib),DB01259[investigational,approved](Lapatinib),DB01269[investigational,approved](Panitumumab),DB03496[investigational,experimental](Flavopiridol),DB04988[investigational](IGN311),DB05101[invest…
db9.csv:7	55161628	COSM3266605	AG	A	38	SANGER COSMIC							EGFR_HUMAN	P00533	543	E->	frame shift	'N/A'	EXTRACELLULAR	TTDS00355[approved]	DB00002[approved](Cetuximab),DB00072[investigational,approved](Trastuzumab),DB00281[vet_approved,approved](Lidocaine),DB00317[investigational,approved](Gefitinib),DB00530[investigational,approved](Erlotinib),DB01259[investigational,approved](Lapatinib),DB01269[investigational,approved](Panitumumab),DB03496[investigational,experimental](Flavopiridol),DB04988[investigational](IGN311),DB05101[invest…
db9.csv:7	55161628	COSM3266606	AG	A	38	SANGER COSMIC							EGFR_HUMAN	P00533	543	E->	frame shift	'N/A'	EXTRACELLULAR	TTDS00355[approved]	DB00002[approved](Cetuximab),DB00072[investigational,approved](Trastuzumab),DB00281[vet_approved,approved](Lidocaine),DB00317[investigational,approved](Gefitinib),DB00530[investigational,approved](Erlotinib),DB01259[investigational,approved](Lapatinib),DB01269[investigational,approved](Panitumumab),DB03496[investigational,experimental](Flavopiridol),DB04988[investigational](IGN311),DB05101[invest…
db9.csv:7	55142399	COSM5049708	AC	A	38	SANGER COSMIC							EGFR_HUMAN	P00533	68	T->	frame shift	'N/A'	EXTRACELLULAR	TTDS00355[approved]	DB00002[approved](Cetuximab),DB00072[investigational,approved](Trastuzumab),DB00281[vet_approved,approved](Lidocaine),DB00317[investigational,approved](Gefitinib),DB00530[investigational,approved](Erlotinib),DB01259[investigational,approved](Lapatinib),DB01269[investigational,approved](Panitumumab),DB03496[investigational,experimental](Flavopiridol),DB04988[investigational](IGN311),DB05101[invest…
db9.csv:7	55152589	COSM1167599	TG	T	38	SANGER COSMIC							EGFR_HUMAN	P00533	224	R->	frame shift	'N/A'	EXTRACELLULAR	TTDS00355[approved]	DB00002[approved](Cetuximab),DB00072[investigational,approved](Trastuzumab),DB00281[vet_approved,approved](Lidocaine),DB00317[investigational,approved](Gefitinib),DB00530[investigational,approved](Erlotinib),DB01259[investigational,approved](Lapatinib),DB01269[investigational,approved](Panitumumab),DB03496[investigational,experimental](Flavopiridol),DB04988[investigational](IGN311),DB05101[invest…
db9.csv:7	55152589	COSM1167598	TG	T	38	SANGER COSMIC							EGFR_HUMAN	P00533	224	R->	frame shift	'N/A'	EXTRACELLULAR	TTDS00355[approved]	DB00002[approved](Cetuximab),DB00072[investigational,approved](Trastuzumab),DB00281[vet_approved,approved](Lidocaine),DB00317[investigational,approved](Gefitinib),DB00530[investigational,approved](Erlotinib),DB01259[investigational,approved](Lapatinib),DB01269[investigational,approved](Panitumumab),DB03496[investigational,experimental](Flavopiridol),DB04988[investigational](IGN311),DB05101[invest…
db9.csv:7	55156762	COSM111519	CT	C	38	SANGER COSMIC							EGFR_HUMAN	P00533	379	D->	frame shift	'N/A'	EXTRACELLULAR	TTDS00355[approved]	DB00002[approved](Cetuximab),DB00072[investigational,approved](Trastuzumab),DB00281[vet_approved,approved](Lidocaine),DB00317[investigational,approved](Gefitinib),DB00530[investigational,approved](Erlotinib),DB01259[investigational,approved](Lapatinib),DB01269[investigational,approved](Panitumumab),DB03496[investigational,experimental](Flavopiridol),DB04988[investigational](IGN311),DB05101[invest…
db9.csv:7	55156762	COSM111518	CT	C	38	SANGER COSMIC							EGFR_HUMAN	P00533	379	D->	frame shift	'N/A'	EXTRACELLULAR	TTDS00355[approved]	DB00002[approved](Cetuximab),DB00072[investigational,approved](Trastuzumab),DB00281[vet_approved,approved](Lidocaine),DB00317[investigational,approved](Gefitinib),DB00530[investigational,approved](Erlotinib),DB01259[investigational,approved](Lapatinib),DB01269[investigational,approved](Panitumumab),DB03496[investigational,experimental](Flavopiridol),DB04988[investigational](IGN311),DB05101[invest…
db9.csv:7	55163785	COSM4421568	TG	T	38	SANGER COSMIC							EGFR_HUMAN	P00533	562	C->	frame shift	'N/A'	EXTRACELLULAR	TTDS00355[approved]	DB00002[approved](Cetuximab),DB00072[investigational,approved](Trastuzumab),DB00281[vet_approved,approved](Lidocaine),DB00317[investigational,approved](Gefitinib),DB00530[investigational,approved](Erlotinib),DB01259[investigational,approved](Lapatinib),DB01269[investigational,approved](Panitumumab),DB03496[investigational,experimental](Flavopiridol),DB04988[investigational](IGN311),DB05101[invest…
db9.csv:7	55163785	COSM4421569	TG	T	38	SANGER COSMIC							EGFR_HUMAN	P00533	562	C->	frame shift	'N/A'	EXTRACELLULAR	TTDS00355[approved]	DB00002[approved](Cetuximab),DB00072[investigational,approved](Trastuzumab),DB00281[vet_approved,approved](Lidocaine),DB00317[investigational,approved](Gefitinib),DB00530[investigational,approved](Erlotinib),DB01259[investigational,approved](Lapatinib),DB01269[investigational,approved](Panitumumab),DB03496[investigational,experimental](Flavopiridol),DB04988[investigational](IGN311),DB05101[invest…
db12.csv:7	55240708		TG	T	37	Wellderly | STSI	TG-1.0000,T-0.0000						EGFR_HUMAN	P00533	651	V->	frame shift	'N/A'	TRANSMEMBRANE	TTDS00355[approved]
db9.csv:7	55173015	COSM3266624	TG	T	38	SANGER COSMIC							EGFR_HUMAN	P00533	651	V->	frame shift	'N/A'	TRANSMEMBRANE	TTDS00355[approved]	DB00002[approved](Cetuximab),DB00072[investigational,approved](Trastuzumab),DB00281[vet_approved,approved](Lidocaine),DB00317[investigational,approved](Gefitinib),DB00530[investigational,approved](Erlotinib),DB01259[investigational,approved](Lapatinib),DB01269[investigational,approved](Panitumumab),DB03496[investigational,experimental](Flavopiridol),DB04988[investigational](IGN311),DB05101[invest…
db10.csv:7	55233042	TCGA-D5-6536-01A-11D-1719-10	G	T	37	COAD-TCGA							EGFR_HUMAN	P00533	598	G->*	stop created	'N/A'	EXTRACELLULAR	TTDS00355[approved]	DB00002[approved](b'Cetuximab'),DB00072[investigational,approved](b'Trastuzumab'),DB00281[vet_approved,approved](b'Lidocaine'),DB00317[investigational,approved](b'Gefitinib'),DB00530[investigational,approved](b'Erlotinib'),DB01259[investigational,approved](b'Lapatinib'),DB01269[investigational,approved](b'Panitumumab'),DB03496[investigational,experimental](b'Flavopiridol'),DB04988[investigational…
db10.csv:7	55233042	TCGA-D5-6536-01A-11D-1719-10	G	T	37	COADREAD-TCGA							EGFR_HUMAN	P00533	598	G->*	stop created	'N/A'	EXTRACELLULAR	TTDS00355[approved]	DB00002[approved](b'Cetuximab'),DB00072[investigational,approved](b'Trastuzumab'),DB00281[vet_approved,approved](b'Lidocaine'),DB00317[investigational,approved](b'Gefitinib'),DB00530[investigational,approved](b'Erlotinib'),DB01259[investigational,approved](b'Lapatinib'),DB01269[investigational,approved](b'Panitumumab'),DB03496[investigational,experimental](b'Flavopiridol'),DB04988[investigational…
db10.csv:7	55227989	TCGA-69-7765-01A-11D-2167-08	C	T	37	LUAD-TCGA							EGFR_HUMAN	P00533	486	Q->*	stop created	'N/A'	EXTRACELLULAR	TTDS00355[approved]	DB00002[approved](b'Cetuximab'),DB00072[investigational,approved](b'Trastuzumab'),DB00281[vet_approved,approved](b'Lidocaine'),DB00317[investigational,approved](b'Gefitinib'),DB00530[investigational,approved](b'Erlotinib'),DB01259[investigational,approved](b'Lapatinib'),DB01269[investigational,approved](b'Panitumumab'),DB03496[investigational,experimental](b'Flavopiridol'),DB04988[investigational…
db10.csv:7	55233129	TCGA-97-8172-01A-11D-2284-08	G	T	37	LUAD-TCGA							EGFR_HUMAN	P00533	627	G->*	stop created	'N/A'	EXTRACELLULAR	TTDS00355[approved]	DB00002[approved](b'Cetuximab'),DB00072[investigational,approved](b'Trastuzumab'),DB00281[vet_approved,approved](b'Lidocaine'),DB00317[investigational,approved](b'Gefitinib'),DB00530[investigational,approved](b'Erlotinib'),DB01259[investigational,approved](b'Lapatinib'),DB01269[investigational,approved](b'Panitumumab'),DB03496[investigational,experimental](b'Flavopiridol'),DB04988[investigational…
db10.csv:7	55229284	TCGA-CG-5726-01A-11D-1600-08	C	T	37	STAD-TCGA							EGFR_HUMAN	P00533	531	R->*	stop created	'N/A'	EXTRACELLULAR	TTDS00355[approved]	DB00002[approved](b'Cetuximab'),DB00072[investigational,approved](b'Trastuzumab'),DB00281[vet_approved,approved](b'Lidocaine'),DB00317[investigational,approved](b'Gefitinib'),DB00530[investigational,approved](b'Erlotinib'),DB01259[investigational,approved](b'Lapatinib'),DB01269[investigational,approved](b'Panitumumab'),DB03496[investigational,experimental](b'Flavopiridol'),DB04988[investigational…
db10.csv:7	55229284	TCGA-CG-5726-01A-11D-1600-08	C	T	37	STES-TCGA							EGFR_HUMAN	P00533	531	R->*	stop created	'N/A'	EXTRACELLULAR	TTDS00355[approved]	DB00002[approved](b'Cetuximab'),DB00072[investigational,approved](b'Trastuzumab'),DB00281[vet_approved,approved](b'Lidocaine'),DB00317[investigational,approved](b'Gefitinib'),DB00530[investigational,approved](b'Erlotinib'),DB01259[investigational,approved](b'Lapatinib'),DB01269[investigational,approved](b'Panitumumab'),DB03496[investigational,experimental](b'Flavopiridol'),DB04988[investigational…
db12.csv:7	55220279		C	A	37	Wellderly | STSI	C-1.0000,A-0.0000						EGFR_HUMAN	P00533	223	C->*	stop created	'N/A'	EXTRACELLULAR	TTDS00355[approved]
db12.csv:7	55220262		C	T	37	Wellderly | STSI	C-1.0000,T-0.0000						EGFR_HUMAN	P00533	218	Q->*	stop created	'N/A'	EXTRACELLULAR	TTDS00355[approved]
db2.csv:7	55143311	rs867736946	C	T	38	dbSNP 147	-.-						EGFR_HUMAN	P00533	83	Q->*	stop created	'N/A'	EXTRACELLULAR	TTDS00355[approved]	DB00002[approved](Cetuximab),DB00072[investigational,approved](Trastuzumab),DB00281[vet_approved,approved](Lidocaine),DB00317[investigational,approved](Gefitinib),DB00530[investigational,approved](Erlotinib),DB01259[investigational,approved](Lapatinib),DB01269[investigational,approved](Panitumumab),DB03496[investigational,experimental](Flavopiridol),DB04988[investigational](IGN311),DB05101[invest…
db2.csv:7	55154026	rs776490661	C	T	38	dbSNP 147	-.-						EGFR_HUMAN	P00533	255	R->*	stop created	'N/A'	EXTRACELLULAR	TTDS00355[approved]	DB00002[approved](Cetuximab),DB00072[investigational,approved](Trastuzumab),DB00281[vet_approved,approved](Lidocaine),DB00317[investigational,approved](Gefitinib),DB00530[investigational,approved](Erlotinib),DB01259[investigational,approved](Lapatinib),DB01269[investigational,approved](Panitumumab),DB03496[investigational,experimental](Flavopiridol),DB04988[investigational](IGN311),DB05101[invest…
db2.csv:7	55161537	rs754646330	G	A,T	38	dbSNP 147	-.-						EGFR_HUMAN	P00533	513	E->*	stop created	'N/A'	EXTRACELLULAR	TTDS00355[approved]	DB00002[approved](Cetuximab),DB00072[investigational,approved](Trastuzumab),DB00281[vet_approved,approved](Lidocaine),DB00317[investigational,approved](Gefitinib),DB00530[investigational,approved](Erlotinib),DB01259[investigational,approved](Lapatinib),DB01269[investigational,approved](Panitumumab),DB03496[investigational,experimental](Flavopiridol),DB04988[investigational](IGN311),DB05101[invest…
db3.csv:7	55154026	rs776490661	C	T	38	Ensembl							EGFR_HUMAN	P00533	255	R->*	stop created	'N/A'	EXTRACELLULAR	TTDS00355[approved]	DB00002[approved](Cetuximab),DB00072[investigational,approved](Trastuzumab),DB00281[vet_approved,approved](Lidocaine),DB00317[investigational,approved](Gefitinib),DB00530[investigational,approved](Erlotinib),DB01259[investigational,approved](Lapatinib),DB01269[investigational,approved](Panitumumab),DB03496[investigational,experimental](Flavopiridol),DB04988[investigational](IGN311),DB05101[invest…
db3.csv:7	55161537	rs754646330	G	A,T	38	Ensembl							EGFR_HUMAN	P00533	513	E->*	stop created	'N/A'	EXTRACELLULAR	TTDS00355[approved]	DB00002[approved](Cetuximab),DB00072[investigational,approved](Trastuzumab),DB00281[vet_approved,approved](Lidocaine),DB00317[investigational,approved](Gefitinib),DB00530[investigational,approved](Erlotinib),DB01259[investigational,approved](Lapatinib),DB01269[investigational,approved](Panitumumab),DB03496[investigational,experimental](Flavopiridol),DB04988[investigational](IGN311),DB05101[invest…
db4.csv:7	55221719		C	T	38	ExAC_r0.3	AF=8.236e-06						EGFR_HUMAN	P00533	255	R->*	stop created	'N/A'	EXTRACELLULAR	TTDS00355[approved]	DB00002[approved](Cetuximab),DB00072[investigational,approved](Trastuzumab),DB00281[vet_approved,approved](Lidocaine),DB00317[investigational,approved](Gefitinib),DB00530[investigational,approved](Erlotinib),DB01259[investigational,approved](Lapatinib),DB01269[investigational,approved](Panitumumab),DB03496[investigational,experimental](Flavopiridol),DB04988[investigational](IGN311),DB05101[invest…
db4.csv:7	55229230		G	T,A	38	ExAC_r0.3	AF=8.236e-06,1.647e-05						EGFR_HUMAN	P00533	513	E->*	stop created	'N/A'	EXTRACELLULAR	TTDS00355[approved]	DB00002[approved](Cetuximab),DB00072[investigational,approved](Trastuzumab),DB00281[vet_approved,approved](Lidocaine),DB00317[investigational,approved](Gefitinib),DB00530[investigational,approved](Erlotinib),DB01259[investigational,approved](Lapatinib),DB01269[investigational,approved](Panitumumab),DB03496[investigational,experimental](Flavopiridol),DB04988[investigational](IGN311),DB05101[invest…
db7.csv:7	55231511		G	T	37	NCI60-KM12							EGFR_HUMAN	P00533	573	G->*	stop created	'N/A'	EXTRACELLULAR	TTDS00355[approved]	DB00002[approved](Cetuximab),DB00072[investigational,approved](Trastuzumab),DB00281[vet_approved,approved](Lidocaine),DB00317[investigational,approved](Gefitinib),DB00530[investigational,approved](Erlotinib),DB01259[investigational,approved](Lapatinib),DB01269[investigational,approved](Panitumumab),DB03496[investigational,experimental](Flavopiridol),DB04988[investigational](IGN311),DB05101[invest…
db8.csv:7	55210101	-.-	C	T	37	DND41_HAEMATOPOIETIC_AND_LYMPHOID_TISSUE							EGFR_HUMAN	P00533	71	Q->*	stop created	'N/A'	EXTRACELLULAR	TTDS00355[approved]	DB00002[approved](b'Cetuximab'),DB00072[investigational,approved](b'Trastuzumab'),DB00281[vet_approved,approved](b'Lidocaine'),DB00317[investigational,approved](b'Gefitinib'),DB00530[investigational,approved](b'Erlotinib'),DB01259[investigational,approved](b'Lapatinib'),DB01269[investigational,approved](b'Panitumumab'),DB03496[investigational,experimental](b'Flavopiridol'),DB04988[investigational…
db8.csv:7	55221766	-.-	C	A	37	HEC50B_ENDOMETRIUM							EGFR_HUMAN	P00533	270	Y->*	stop created	'N/A'	EXTRACELLULAR	TTDS00355[approved]	DB00002[approved](b'Cetuximab'),DB00072[investigational,approved](b'Trastuzumab'),DB00281[vet_approved,approved](b'Lidocaine'),DB00317[investigational,approved](b'Gefitinib'),DB00530[investigational,approved](b'Erlotinib'),DB01259[investigational,approved](b'Lapatinib'),DB01269[investigational,approved](b'Panitumumab'),DB03496[investigational,experimental](b'Flavopiridol'),DB04988[investigational…
db8.csv:7	55229284	-.-	C	T	37	HEC59_ENDOMETRIUM							EGFR_HUMAN	P00533	531	R->*	stop created	'N/A'	EXTRACELLULAR	TTDS00355[approved]	DB00002[approved](b'Cetuximab'),DB00072[investigational,approved](b'Trastuzumab'),DB00281[vet_approved,approved](b'Lidocaine'),DB00317[investigational,approved](b'Gefitinib'),DB00530[investigational,approved](b'Erlotinib'),DB01259[investigational,approved](b'Lapatinib'),DB01269[investigational,approved](b'Panitumumab'),DB03496[investigational,experimental](b'Flavopiridol'),DB04988[investigational…
db9.csv:7	55142408	COSM327144	C	T	38	SANGER COSMIC							EGFR_HUMAN	P00533	71	Q->*	stop created	'N/A'	EXTRACELLULAR	TTDS00355[approved]	DB00002[approved](Cetuximab),DB00072[investigational,approved](Trastuzumab),DB00281[vet_approved,approved](Lidocaine),DB00317[investigational,approved](Gefitinib),DB00530[investigational,approved](Erlotinib),DB01259[investigational,approved](Lapatinib),DB01269[investigational,approved](Panitumumab),DB03496[investigational,experimental](Flavopiridol),DB04988[investigational](IGN311),DB05101[invest…
db9.csv:7	55142408	COSM327143	C	T	38	SANGER COSMIC							EGFR_HUMAN	P00533	71	Q->*	stop created	'N/A'	EXTRACELLULAR	TTDS00355[approved]	DB00002[approved](Cetuximab),DB00072[investigational,approved](Trastuzumab),DB00281[vet_approved,approved](Lidocaine),DB00317[investigational,approved](Gefitinib),DB00530[investigational,approved](Erlotinib),DB01259[investigational,approved](Lapatinib),DB01269[investigational,approved](Panitumumab),DB03496[investigational,experimental](Flavopiridol),DB04988[investigational](IGN311),DB05101[invest…
db9.csv:7	55163818	COSM1673192	G	T	38	SANGER COSMIC							EGFR_HUMAN	P00533	573	G->*	stop created	'N/A'	EXTRACELLULAR	TTDS00355[approved]	DB00002[approved](Cetuximab),DB00072[investigational,approved](Trastuzumab),DB00281[vet_approved,approved](Lidocaine),DB00317[investigational,approved](Gefitinib),DB00530[investigational,approved](Erlotinib),DB01259[investigational,approved](Lapatinib),DB01269[investigational,approved](Panitumumab),DB03496[investigational,experimental](Flavopiridol),DB04988[investigational](IGN311),DB05101[invest…
db9.csv:7	55163818	COSM1673193	G	T	38	SANGER COSMIC							EGFR_HUMAN	P00533	573	G->*	stop created	'N/A'	EXTRACELLULAR	TTDS00355[approved]	DB00002[approved](Cetuximab),DB00072[investigational,approved](Trastuzumab),DB00281[vet_approved,approved](Lidocaine),DB00317[investigational,approved](Gefitinib),DB00530[investigational,approved](Erlotinib),DB01259[investigational,approved](Lapatinib),DB01269[investigational,approved](Panitumumab),DB03496[investigational,experimental](Flavopiridol),DB04988[investigational](IGN311),DB05101[invest…
db9.csv:7	55151333	COSM4773811	G	A	38	SANGER COSMIC							EGFR_HUMAN	P00533	200	W->*	stop created	'N/A'	EXTRACELLULAR	TTDS00355[approved]	DB00002[approved](Cetuximab),DB00072[investigational,approved](Trastuzumab),DB00281[vet_approved,approved](Lidocaine),DB00317[investigational,approved](Gefitinib),DB00530[investigational,approved](Erlotinib),DB01259[investigational,approved](Lapatinib),DB01269[investigational,approved](Panitumumab),DB03496[investigational,experimental](Flavopiridol),DB04988[investigational](IGN311),DB05101[invest…
db9.csv:7	55151333	COSM4773812	G	A	38	SANGER COSMIC							EGFR_HUMAN	P00533	200	W->*	stop created	'N/A'	EXTRACELLULAR	TTDS00355[approved]	DB00002[approved](Cetuximab),DB00072[investigational,approved](Trastuzumab),DB00281[vet_approved,approved](Lidocaine),DB00317[investigational,approved](Gefitinib),DB00530[investigational,approved](Erlotinib),DB01259[investigational,approved](Lapatinib),DB01269[investigational,approved](Panitumumab),DB03496[investigational,experimental](Flavopiridol),DB04988[investigational](IGN311),DB05101[invest…
db9.csv:7	55151356	COSM5407719	C	T	38	SANGER COSMIC							EGFR_HUMAN	P00533	208	Q->*	stop created	'N/A'	EXTRACELLULAR	TTDS00355[approved]	DB00002[approved](Cetuximab),DB00072[investigational,approved](Trastuzumab),DB00281[vet_approved,approved](Lidocaine),DB00317[investigational,approved](Gefitinib),DB00530[investigational,approved](Erlotinib),DB01259[investigational,approved](Lapatinib),DB01269[investigational,approved](Panitumumab),DB03496[investigational,experimental](Flavopiridol),DB04988[investigational](IGN311),DB05101[invest…
db9.csv:7	55151356	COSM5407716	C	T	38	SANGER COSMIC							EGFR_HUMAN	P00533	208	Q->*	stop created	'N/A'	EXTRACELLULAR	TTDS00355[approved]	DB00002[approved](Cetuximab),DB00072[investigational,approved](Trastuzumab),DB00281[vet_approved,approved](Lidocaine),DB00317[investigational,approved](Gefitinib),DB00530[investigational,approved](Erlotinib),DB01259[investigational,approved](Lapatinib),DB01269[investigational,approved](Panitumumab),DB03496[investigational,experimental](Flavopiridol),DB04988[investigational](IGN311),DB05101[invest…
db9.csv:7	55151356	COSM5407717	C	T	38	SANGER COSMIC							EGFR_HUMAN	P00533	208	Q->*	stop created	'N/A'	EXTRACELLULAR	TTDS00355[approved]	DB00002[approved](Cetuximab),DB00072[investigational,approved](Trastuzumab),DB00281[vet_approved,approved](Lidocaine),DB00317[investigational,approved](Gefitinib),DB00530[investigational,approved](Erlotinib),DB01259[investigational,approved](Lapatinib),DB01269[investigational,approved](Panitumumab),DB03496[investigational,experimental](Flavopiridol),DB04988[investigational](IGN311),DB05101[invest…
db9.csv:7	55151356	COSM5407718	C	T	38	SANGER COSMIC							EGFR_HUMAN	P00533	208	Q->*	stop created	'N/A'	EXTRACELLULAR	TTDS00355[approved]	DB00002[approved](Cetuximab),DB00072[investigational,approved](Trastuzumab),DB00281[vet_approved,approved](Lidocaine),DB00317[investigational,approved](Gefitinib),DB00530[investigational,approved](Erlotinib),DB01259[investigational,approved](Lapatinib),DB01269[investigational,approved](Panitumumab),DB03496[investigational,experimental](Flavopiridol),DB04988[investigational](IGN311),DB05101[invest…
db9.csv:7	55154089	COSM3412187	C	T	38	SANGER COSMIC							EGFR_HUMAN	P00533	276	Q->*	stop created	'N/A'	EXTRACELLULAR	TTDS00355[approved]	DB00002[approved](Cetuximab),DB00072[investigational,approved](Trastuzumab),DB00281[vet_approved,approved](Lidocaine),DB00317[investigational,approved](Gefitinib),DB00530[investigational,approved](Erlotinib),DB01259[investigational,approved](Lapatinib),DB01269[investigational,approved](Panitumumab),DB03496[investigational,experimental](Flavopiridol),DB04988[investigational](IGN311),DB05101[invest…
db9.csv:7	55154089	COSM3412186	C	T	38	SANGER COSMIC							EGFR_HUMAN	P00533	276	Q->*	stop created	'N/A'	EXTRACELLULAR	TTDS00355[approved]	DB00002[approved](Cetuximab),DB00072[investigational,approved](Trastuzumab),DB00281[vet_approved,approved](Lidocaine),DB00317[investigational,approved](Gefitinib),DB00530[investigational,approved](Erlotinib),DB01259[investigational,approved](Lapatinib),DB01269[investigational,approved](Panitumumab),DB03496[investigational,experimental](Flavopiridol),DB04988[investigational](IGN311),DB05101[invest…
db9.csv:7	55155873	COSM1645315	T	A	38	SANGER COSMIC							EGFR_HUMAN	P00533	311	C->*	stop created	'N/A'	EXTRACELLULAR	TTDS00355[approved]	DB00002[approved](Cetuximab),DB00072[investigational,approved](Trastuzumab),DB00281[vet_approved,approved](Lidocaine),DB00317[investigational,approved](Gefitinib),DB00530[investigational,approved](Erlotinib),DB01259[investigational,approved](Lapatinib),DB01269[investigational,approved](Panitumumab),DB03496[investigational,experimental](Flavopiridol),DB04988[investigational](IGN311),DB05101[invest…
db9.csv:7	55155873	COSM1645316	T	A	38	SANGER COSMIC							EGFR_HUMAN	P00533	311	C->*	stop created	'N/A'	EXTRACELLULAR	TTDS00355[approved]	DB00002[approved](Cetuximab),DB00072[investigational,approved](Trastuzumab),DB00281[vet_approved,approved](Lidocaine),DB00317[investigational,approved](Gefitinib),DB00530[investigational,approved](Erlotinib),DB01259[investigational,approved](Lapatinib),DB01269[investigational,approved](Panitumumab),DB03496[investigational,experimental](Flavopiridol),DB04988[investigational](IGN311),DB05101[invest…
db9.csv:7	55160296	COSM1550030	C	T	38	SANGER COSMIC							EGFR_HUMAN	P00533	486	Q->*	stop created	'N/A'	EXTRACELLULAR	TTDS00355[approved]	DB00002[approved](Cetuximab),DB00072[investigational,approved](Trastuzumab),DB00281[vet_approved,approved](Lidocaine),DB00317[investigational,approved](Gefitinib),DB00530[investigational,approved](Erlotinib),DB01259[investigational,approved](Lapatinib),DB01269[investigational,approved](Panitumumab),DB03496[investigational,experimental](Flavopiridol),DB04988[investigational](IGN311),DB05101[invest…
db9.csv:7	55160296	COSM5302896	C	T	38	SANGER COSMIC							EGFR_HUMAN	P00533	486	Q->*	stop created	'N/A'	EXTRACELLULAR	TTDS00355[approved]	DB00002[approved](Cetuximab),DB00072[investigational,approved](Trastuzumab),DB00281[vet_approved,approved](Lidocaine),DB00317[investigational,approved](Gefitinib),DB00530[investigational,approved](Erlotinib),DB01259[investigational,approved](Lapatinib),DB01269[investigational,approved](Panitumumab),DB03496[investigational,experimental](Flavopiridol),DB04988[investigational](IGN311),DB05101[invest…
db9.csv:7	55160296	COSM1550029	C	T	38	SANGER COSMIC							EGFR_HUMAN	P00533	486	Q->*	stop created	'N/A'	EXTRACELLULAR	TTDS00355[approved]	DB00002[approved](Cetuximab),DB00072[investigational,approved](Trastuzumab),DB00281[vet_approved,approved](Lidocaine),DB00317[investigational,approved](Gefitinib),DB00530[investigational,approved](Erlotinib),DB01259[investigational,approved](Lapatinib),DB01269[investigational,approved](Panitumumab),DB03496[investigational,experimental](Flavopiridol),DB04988[investigational](IGN311),DB05101[invest…
db9.csv:7	55160296	COSM5302895	C	T	38	SANGER COSMIC							EGFR_HUMAN	P00533	486	Q->*	stop created	'N/A'	EXTRACELLULAR	TTDS00355[approved]	DB00002[approved](Cetuximab),DB00072[investigational,approved](Trastuzumab),DB00281[vet_approved,approved](Lidocaine),DB00317[investigational,approved](Gefitinib),DB00530[investigational,approved](Erlotinib),DB01259[investigational,approved](Lapatinib),DB01269[investigational,approved](Panitumumab),DB03496[investigational,experimental](Flavopiridol),DB04988[investigational](IGN311),DB05101[invest…
db9.csv:7	55161591	COSM3881824	C	T	38	SANGER COSMIC							EGFR_HUMAN	P00533	531	R->*	stop created	'N/A'	EXTRACELLULAR	TTDS00355[approved]	DB00002[approved](Cetuximab),DB00072[investigational,approved](Trastuzumab),DB00281[vet_approved,approved](Lidocaine),DB00317[investigational,approved](Gefitinib),DB00530[investigational,approved](Erlotinib),DB01259[investigational,approved](Lapatinib),DB01269[investigational,approved](Panitumumab),DB03496[investigational,experimental](Flavopiridol),DB04988[investigational](IGN311),DB05101[invest…
db9.csv:7	55161591	COSM3881825	C	T	38	SANGER COSMIC							EGFR_HUMAN	P00533	531	R->*	stop created	'N/A'	EXTRACELLULAR	TTDS00355[approved]	DB00002[approved](Cetuximab),DB00072[investigational,approved](Trastuzumab),DB00281[vet_approved,approved](Lidocaine),DB00317[investigational,approved](Gefitinib),DB00530[investigational,approved](Erlotinib),DB01259[investigational,approved](Lapatinib),DB01269[investigational,approved](Panitumumab),DB03496[investigational,experimental](Flavopiridol),DB04988[investigational](IGN311),DB05101[invest…
db9.csv:7	55163818	COSM1673193	G	T	38	SANGER COSMIC							EGFR_HUMAN	P00533	573	G->*	stop created	'N/A'	EXTRACELLULAR	TTDS00355[approved]	DB00002[approved](Cetuximab),DB00072[investigational,approved](Trastuzumab),DB00281[vet_approved,approved](Lidocaine),DB00317[investigational,approved](Gefitinib),DB00530[investigational,approved](Erlotinib),DB01259[investigational,approved](Lapatinib),DB01269[investigational,approved](Panitumumab),DB03496[investigational,experimental](Flavopiridol),DB04988[investigational](IGN311),DB05101[invest…
db9.csv:7	55163818	COSM1673192	G	T	38	SANGER COSMIC							EGFR_HUMAN	P00533	573	G->*	stop created	'N/A'	EXTRACELLULAR	TTDS00355[approved]	DB00002[approved](Cetuximab),DB00072[investigational,approved](Trastuzumab),DB00281[vet_approved,approved](Lidocaine),DB00317[investigational,approved](Gefitinib),DB00530[investigational,approved](Erlotinib),DB01259[investigational,approved](Lapatinib),DB01269[investigational,approved](Panitumumab),DB03496[investigational,experimental](Flavopiridol),DB04988[investigational](IGN311),DB05101[invest…
db Name	POS	ID	REF	ALT	Assembly	Source	ALL	EAS	AMR	AFR	EUR	SAS	protein id	protein ac	protein position	predicted protein change	mutation type	Membrane Proximal pTyr Sites	protein domain	ttd	drug bank
db12.csv:2	47601079		AG	A	37	Wellderly | STSI	AG-1.0000,A-0.0000						EPCAM_HUMAN	P16422	106	K->	frame shift	'N/A'	EXTRACELLULAR	TTDR00765[investigational]
db12.csv:2	47606180		AT	A	37	Wellderly | STSI	AT-0.9990,A-0.0010						EPCAM_HUMAN	P16422	215	Y->	frame shift	'N/A'	EXTRACELLULAR	TTDR00765[investigational]
db12.csv:2	47601185		CT	C	37	Wellderly | STSI	CT-1.0000,C-0.0000						EPCAM_HUMAN	P16422	141	T->	frame shift	'N/A'	EXTRACELLULAR	TTDR00765[investigational]
db12.csv:2	47600613		GA	G	37	Wellderly | STSI	GA-1.0000,G-0.0000						EPCAM_HUMAN	P16422	30	E->	frame shift	'N/A'	EXTRACELLULAR	TTDR00765[investigational]
db2.csv:2	47373916	rs761752954	A	ACTGCTCTCATC	38	dbSNP 147	-.-						EPCAM_HUMAN	P16422	98	D->DCSH	frame shift	'N/A'	EXTRACELLULAR	TTDR00765[investigational]	DB05319[investigational](oportuzumab monatox),DB05831[investigational](ING-1)
db2.csv:2	47373926	rs765096194	GA	G	38	dbSNP 147	-.-						EPCAM_HUMAN	P16422	101	E->	frame shift	'N/A'	EXTRACELLULAR	TTDR00765[investigational]	DB05319[investigational](oportuzumab monatox),DB05831[investigational](ING-1)
db2.csv:2	47373966	rs111849096	ATG	A	38	dbSNP 147	-.-						EPCAM_HUMAN	P16422	115	MC->M	frame shift	'N/A'	EXTRACELLULAR	TTDR00765[investigational]	DB05319[investigational](oportuzumab monatox),DB05831[investigational](ING-1)
db2.csv:2	47375254	rs865927026	AAC	A	38	dbSNP 147	-.-						EPCAM_HUMAN	P16422	149	KH->K	frame shift	'N/A'	EXTRACELLULAR	TTDR00765[investigational]	DB05319[investigational](oportuzumab monatox),DB05831[investigational](ING-1)
db2.csv:2	47378986	rs868324697	CA	C	38	dbSNP 147	-.-						EPCAM_HUMAN	P16422	197	Q->	frame shift	'N/A'	EXTRACELLULAR	TTDR00765[investigational]	DB05319[investigational](oportuzumab monatox),DB05831[investigational](ING-1)
db3.csv:2	47373915	rs761752954	G	GCTGCTCTCATC	38	Ensembl							EPCAM_HUMAN	P16422	98	D->AALI	frame shift	'N/A'	EXTRACELLULAR	TTDR00765[investigational]	DB05319[investigational](oportuzumab monatox),DB05831[investigational](ING-1)
db3.csv:2	47373926	rs765096194	GA	G	38	Ensembl							EPCAM_HUMAN	P16422	101	E->	frame shift	'N/A'	EXTRACELLULAR	TTDR00765[investigational]	DB05319[investigational](oportuzumab monatox),DB05831[investigational](ING-1)
db3.csv:2	47373968	rs111849096	GTG	G	38	Ensembl							EPCAM_HUMAN	P16422	115	MC->M	frame shift	'N/A'	EXTRACELLULAR	TTDR00765[investigational]	DB05319[investigational](oportuzumab monatox),DB05831[investigational](ING-1)
db3.csv:2	47375254	indel.60764,rs865927026	AAC	A	38	Ensembl							EPCAM_HUMAN	P16422	149	KH->K	frame shift	'N/A'	EXTRACELLULAR	TTDR00765[investigational]	DB05319[investigational](oportuzumab monatox),DB05831[investigational](ING-1)
db3.csv:2	47375254	TMP_ESP_2_47602394_47602395,rs865927026	AAC	A	38	Ensembl							EPCAM_HUMAN	P16422	149	KH->K	frame shift	'N/A'	EXTRACELLULAR	TTDR00765[investigational]	DB05319[investigational](oportuzumab monatox),DB05831[investigational](ING-1)
db3.csv:2	47378986	indel.60765,rs868324697	CA	C	38	Ensembl							EPCAM_HUMAN	P16422	197	Q->	frame shift	'N/A'	EXTRACELLULAR	TTDR00765[investigational]	DB05319[investigational](oportuzumab monatox),DB05831[investigational](ING-1)
db3.csv:2	47378986	TMP_ESP_2_47606126_47606126,rs868324697	CA	C	38	Ensembl							EPCAM_HUMAN	P16422	197	Q->	frame shift	'N/A'	EXTRACELLULAR	TTDR00765[investigational]	DB05319[investigational](oportuzumab monatox),DB05831[investigational](ING-1)
db4.csv:2	47601055		A	ACTGCTCTCATC	38	ExAC_r0.3	AF=8.236e-06						EPCAM_HUMAN	P16422	98	D->DCSH	frame shift	'N/A'	EXTRACELLULAR	TTDR00765[investigational]	DB05319[investigational](oportuzumab monatox),DB05831[investigational](ING-1)
db4.csv:2	47601065		GA	G	38	ExAC_r0.3	AF=8.236e-06						EPCAM_HUMAN	P16422	101	E->	frame shift	'N/A'	EXTRACELLULAR	TTDR00765[investigational]	DB05319[investigational](oportuzumab monatox),DB05831[investigational](ING-1)
db10.csv:2	47600664	TCGA-ES-A2HT-01A-12D-A183-10	C	T	37	LIHC-TCGA							EPCAM_HUMAN	P16422	47	Q->*	stop created	'N/A'	EXTRACELLULAR	TTDR00765[investigational]	DB05319[investigational](b'oportuzumab monatox'),DB05831[investigational](b'ING-1')
db11.csv:2	47604184		C	T	37	AmbryShare	Cohort Freq:0.000214 (Breast Cancer)						EPCAM_HUMAN	P16422	175	Q->*	stop created	'N/A'	EXTRACELLULAR	TTDR00765[investigational]	DB05319[investigational](b'oportuzumab monatox'),DB05831[investigational](b'ING-1')
db12.csv:2	47606137		C	T	37	Wellderly | STSI	C-0.9990,T-0.0010						EPCAM_HUMAN	P16422	201	Q->*	stop created	'N/A'	EXTRACELLULAR	TTDR00765[investigational]
db12.csv:2	47600674		C	A	37	Wellderly | STSI	C-1.0000,A-0.0000						EPCAM_HUMAN	P16422	50	S->*	stop created	'N/A'	EXTRACELLULAR	TTDR00765[investigational]
db12.csv:2	47600989		C	G	37	Wellderly | STSI	C-1.0000,G-0.0000						EPCAM_HUMAN	P16422	76	S->*	stop created	'N/A'	EXTRACELLULAR	TTDR00765[investigational]
db12.csv:2	47606185		G	A,T	37	Wellderly | STSI	G-0.9990,A-0.0010,T-0.0000						EPCAM_HUMAN	P16422	217	E->*	stop created	'N/A'	EXTRACELLULAR	TTDR00765[investigational]
db2.csv:2	47374035	rs397514661	C	A,T	38	dbSNP 147	-.-						EPCAM_HUMAN	P16422	138	R->*	stop created	'N/A'	EXTRACELLULAR	TTDR00765[investigational]	DB05319[investigational](oportuzumab monatox),DB05831[investigational](ING-1)
db2.csv:2	47379864	rs535401857	T	C,G	38	dbSNP 147	0.0001997						EPCAM_HUMAN	P16422	251	Y->*	stop created	'N/A'	EXTRACELLULAR	TTDR00765[investigational]	DB05319[investigational](oportuzumab monatox),DB05831[investigational](ING-1)
db3.csv:2	47373971	rs750454870	C	CCTTTAA	38	Ensembl							EPCAM_HUMAN	P16422	116	C->CL*	stop created	'N/A'	EXTRACELLULAR	TTDR00765[investigational]	DB05319[investigational](oportuzumab monatox),DB05831[investigational](ING-1)
db3.csv:2	47374035	rs397514661	C	A,T	38	Ensembl							EPCAM_HUMAN	P16422	138	R->*	stop created	'N/A'	EXTRACELLULAR	TTDR00765[investigational]	DB05319[investigational](oportuzumab monatox),DB05831[investigational](ING-1)
db3.csv:2	47379864	rs535401857	T	C,G	38	Ensembl	MAF=0.000199681						EPCAM_HUMAN	P16422	251	Y->*	stop created	'N/A'	EXTRACELLULAR	TTDR00765[investigational]	DB05319[investigational](oportuzumab monatox),DB05831[investigational](ING-1)
db4.csv:2	47601174		C	T,A	38	ExAC_r0.3	AF=8.236e-06,8.236e-06						EPCAM_HUMAN	P16422	138	R->*	stop created	'N/A'	EXTRACELLULAR	TTDR00765[investigational]	DB05319[investigational](oportuzumab monatox),DB05831[investigational](ING-1)
db4.csv:2	47607003		T	G	38	ExAC_r0.3	AF=8.236e-06						EPCAM_HUMAN	P16422	251	Y->*	stop created	'N/A'	EXTRACELLULAR	TTDR00765[investigational]	DB05319[investigational](oportuzumab monatox),DB05831[investigational](ING-1)
db9.csv:2	47373850	COSM4882056	C	G	38	SANGER COSMIC							EPCAM_HUMAN	P16422	76	S->*	stop created	'N/A'	EXTRACELLULAR	TTDR00765[investigational]	DB05319[investigational](oportuzumab monatox),DB05831[investigational](ING-1)
db9.csv:2	47375247	COSM5007285	G	T	38	SANGER COSMIC							EPCAM_HUMAN	P16422	147	E->*	stop created	'N/A'	EXTRACELLULAR	TTDR00765[investigational]	DB05319[investigational](oportuzumab monatox),DB05831[investigational](ING-1)
db Name	POS	ID	REF	ALT	Assembly	Source	ALL	EAS	AMR	AFR	EUR	SAS	protein id	protein ac	protein position	predicted protein change	mutation type	Membrane Proximal pTyr Sites	protein domain	ttd	drug bank
db12.csv:17	37873610		AC	A	37	Wellderly | STSI	AC-1.0000,A-0.0000						ERBB2_HUMAN	P04626	592	D->	frame shift	'N/A'	EXTRACELLULAR	TTDR01361[investigational],TTDS00249[approved]
db12.csv:17	37872683		AG	A	37	Wellderly | STSI	AG-0.9990,A-0.0010						ERBB2_HUMAN	P04626	548	Q->	frame shift	'N/A'	EXTRACELLULAR	TTDR01361[investigational],TTDS00249[approved]
db12.csv:17	37864738		AG	A	37	Wellderly | STSI	AG-1.0000,A-0.0000						ERBB2_HUMAN	P04626	130	T->	frame shift	'N/A'	EXTRACELLULAR	TTDR01361[investigational],TTDS00249[approved]
db12.csv:17	37868248		AG	A	37	Wellderly | STSI	AG-1.0000,A-0.0000						ERBB2_HUMAN	P04626	323	T->	frame shift	'N/A'	EXTRACELLULAR	TTDR01361[investigational],TTDS00249[approved]
db12.csv:17	37873694		AG	A	37	Wellderly | STSI	AG-1.0000,A-0.0000						ERBB2_HUMAN	P04626	620	E->	frame shift	'N/A'	EXTRACELLULAR	TTDR01361[investigational],TTDS00249[approved]
db12.csv:17	37872088		AT	A	37	Wellderly | STSI	AT-0.9990,A-0.0010						ERBB2_HUMAN	P04626	470	H->	frame shift	'N/A'	EXTRACELLULAR	TTDR01361[investigational],TTDS00249[approved]
db12.csv:17	37866083		AT	A	37	Wellderly | STSI	AT-1.0000,A-0.0000						ERBB2_HUMAN	P04626	198	M->	frame shift	'N/A'	EXTRACELLULAR	TTDR01361[investigational],TTDS00249[approved]
db12.csv:17	37872833		AT	A	37	Wellderly | STSI	AT-1.0000,A-0.0000						ERBB2_HUMAN	P04626	571	N->	frame shift	'N/A'	EXTRACELLULAR	TTDR01361[investigational],TTDS00249[approved]
db12.csv:17	37866404		CA	C	37	Wellderly | STSI	CA-0.9825,C-0.0175						ERBB2_HUMAN	P04626	237	H->	frame shift	'N/A'	EXTRACELLULAR	TTDR01361[investigational],TTDS00249[approved]
db12.csv:17	37872595		CA	C	37	Wellderly | STSI	CA-1.0000,C-0.0000						ERBB2_HUMAN	P04626	519	H->	frame shift	'N/A'	EXTRACELLULAR	TTDR01361[investigational],TTDS00249[approved]
db12.csv:17	37866391		CAC	AA	37	Wellderly | STSI	CAC-0.9990,AA-0.0010						ERBB2_HUMAN	P04626	232	PT->P	frame shift	'N/A'	EXTRACELLULAR	TTDR01361[investigational],TTDS00249[approved]
db12.csv:17	37872099		CTCTG	C	37	Wellderly | STSI	CTCTG-0.9990,C-0.0010						ERBB2_HUMAN	P04626	474	LC->	frame shift	'N/A'	EXTRACELLULAR	TTDR01361[investigational],TTDS00249[approved]
db12.csv:17	37872778		GA	G	37	Wellderly | STSI	GA-0.9990,G-0.0010						ERBB2_HUMAN	P04626	553	E->	frame shift	'N/A'	EXTRACELLULAR	TTDR01361[investigational],TTDS00249[approved]
db12.csv:17	37868223		GC	G	37	Wellderly | STSI	GC-0.9990,G-0.0010						ERBB2_HUMAN	P04626	315	C->	frame shift	'N/A'	EXTRACELLULAR	TTDR01361[investigational],TTDS00249[approved]
db12.csv:17	37868287		GC	G	37	Wellderly | STSI	GC-0.9990,G-0.0010						ERBB2_HUMAN	P04626	336	K->	frame shift	'N/A'	EXTRACELLULAR	TTDR01361[investigational],TTDS00249[approved]
db12.csv:17	37868671		GC	G	37	Wellderly | STSI	GC-0.9990,G-0.0010						ERBB2_HUMAN	P04626	373	S->	frame shift	'N/A'	EXTRACELLULAR	TTDR01361[investigational],TTDS00249[approved]
db12.csv:17	37866388		GC	G	37	Wellderly | STSI	GC-1.0000,G-0.0000						ERBB2_HUMAN	P04626	231	L->	frame shift	'N/A'	EXTRACELLULAR	TTDR01361[investigational],TTDS00249[approved]
db12.csv:17	37868294		GC	G	37	Wellderly | STSI	GC-1.0000,G-0.0000						ERBB2_HUMAN	P04626	339	A->	frame shift	'N/A'	EXTRACELLULAR	TTDR01361[investigational],TTDS00249[approved]
db12.csv:17	37872825		GC	G	37	Wellderly | STSI	GC-1.0000,G-0.0000						ERBB2_HUMAN	P04626	568	Q->	frame shift	'N/A'	EXTRACELLULAR	TTDR01361[investigational],TTDS00249[approved]
db12.csv:17	37873645		GT	A	37	Wellderly | STSI	GT-0.9990,A-0.0010						ERBB2_HUMAN	P04626	604	V->	frame shift	'N/A'	EXTRACELLULAR	TTDR01361[investigational],TTDS00249[approved]
db12.csv:17	37872770		TC	T	37	Wellderly | STSI	TC-1.0000,T-0.0000						ERBB2_HUMAN	P04626	550	L->	frame shift	'N/A'	EXTRACELLULAR	TTDR01361[investigational],TTDS00249[approved]
db12.csv:17	37868293		TG	T	37	Wellderly | STSI	TG-1.0000,T-0.0000						ERBB2_HUMAN	P04626	338	C->	frame shift	'N/A'	EXTRACELLULAR	TTDR01361[investigational],TTDS00249[approved]
db12.csv:17	37872554		TG	T	37	Wellderly | STSI	TG-1.0000,T-0.0000						ERBB2_HUMAN	P04626	505	V->	frame shift	'N/A'	EXTRACELLULAR	TTDR01361[investigational],TTDS00249[approved]
db12.csv:17	37872601		TG	T	37	Wellderly | STSI	TG-1.0000,T-0.0000						ERBB2_HUMAN	P04626	521	W->	frame shift	'N/A'	EXTRACELLULAR	TTDR01361[investigational],TTDS00249[approved]
db4.csv:17	37863378		GC	G	38	ExAC_r0.3	AF=8.238e-06						ERBB2_HUMAN	P04626	70	S->	frame shift	'N/A'	EXTRACELLULAR	TTDR01361[investigational],TTDS00249[approved]	DB00072[investigational,approved](Trastuzumab),DB01259[investigational,approved](Lapatinib),DB04988[investigational](IGN311),DB05007[investigational](XL647),DB05773[approved](Trastuzumab emtansine),DB06366[approved](Pertuzumab),DB08916[approved](Afatinib)
db4.csv:17	37863393		AG	A	38	ExAC_r0.3	AF=8.241e-06						ERBB2_HUMAN	P04626	75	Q->	frame shift	'N/A'	EXTRACELLULAR	TTDR01361[investigational],TTDS00249[approved]	DB00072[investigational,approved](Trastuzumab),DB01259[investigational,approved](Lapatinib),DB04988[investigational](IGN311),DB05007[investigational](XL647),DB05773[approved](Trastuzumab emtansine),DB06366[approved](Pertuzumab),DB08916[approved](Afatinib)
db4.csv:17	37865682		T	TAGACACCAACCGCTCTCGGGCCTGTAAGCCATGC	38	ExAC_r0.3	AF=8.236e-06						ERBB2_HUMAN	P04626	184	I->IDTNRSRACKPC	frame shift	'N/A'	EXTRACELLULAR	TTDR01361[investigational],TTDS00249[approved]	DB00072[investigational,approved](Trastuzumab),DB01259[investigational,approved](Lapatinib),DB04988[investigational](IGN311),DB05007[investigational](XL647),DB05773[approved](Trastuzumab emtansine),DB06366[approved](Pertuzumab),DB08916[approved](Afatinib)
db4.csv:17	37868279		TG	T	38	ExAC_r0.3	AF=8.236e-06						ERBB2_HUMAN	P04626	334	C->	frame shift	'N/A'	EXTRACELLULAR	TTDR01361[investigational],TTDS00249[approved]	DB00072[investigational,approved](Trastuzumab),DB01259[investigational,approved](Lapatinib),DB04988[investigational](IGN311),DB05007[investigational](XL647),DB05773[approved](Trastuzumab emtansine),DB06366[approved](Pertuzumab),DB08916[approved](Afatinib)
db12.csv:17	37879609		CT	C	37	Wellderly | STSI	CT-1.0000,C-0.0000						ERBB2_HUMAN	P04626	662	L->	frame shift	'N/A'	TRANSMEMBRANE	TTDR01361[investigational],TTDS00249[approved]
db12.csv:17	37879612		CT	C	37	Wellderly | STSI	CT-1.0000,C-0.0000						ERBB2_HUMAN	P04626	663	L->	frame shift	'N/A'	TRANSMEMBRANE	TTDR01361[investigational],TTDS00249[approved]
db12.csv:17	37879625		TG	T	37	Wellderly | STSI	TG-0.9990,T-0.0010						ERBB2_HUMAN	P04626	667	L->	frame shift	'N/A'	TRANSMEMBRANE	TTDR01361[investigational],TTDS00249[approved]
db12.csv:17	37879638		TG	T	37	Wellderly | STSI	TG-1.0000,T-0.0000						ERBB2_HUMAN	P04626	671	F->	frame shift	'N/A'	TRANSMEMBRANE	TTDR01361[investigational],TTDS00249[approved]
db10.csv:17	37872839	TCGA-EP-A2KA-01A-11D-A183-10	C	A	37	LIHC-TCGA							ERBB2_HUMAN	P04626	573	S->*	stop created	'N/A'	EXTRACELLULAR	TTDR01361[investigational],TTDS00249[approved]	DB00072[investigational,approved](b'Trastuzumab'),DB01259[investigational,approved](b'Lapatinib'),DB04988[investigational](b'IGN311'),DB05007[investigational](b'XL647'),DB05773[approved](b'Trastuzumab emtansine'),DB06366[approved](b'Pertuzumab'),DB08916[approved](b'Afatinib')
db10.csv:17	37865597	TCGA-FS-A1ZZ-06A-11D-A197-08	C	T	37	SKCM-TCGA							ERBB2_HUMAN	P04626	156	Q->*	stop created	'N/A'	EXTRACELLULAR	TTDR01361[investigational],TTDS00249[approved]	DB00072[investigational,approved](b'Trastuzumab'),DB01259[investigational,approved](b'Lapatinib'),DB04988[investigational](b'IGN311'),DB05007[investigational](b'XL647'),DB05773[approved](b'Trastuzumab emtansine'),DB06366[approved](b'Pertuzumab'),DB08916[approved](b'Afatinib')
db12.csv:17	37872589		C	T	37	Wellderly | STSI	C-0.9969,T-0.0031						ERBB2_HUMAN	P04626	517	R->*	stop created	'N/A'	EXTRACELLULAR	TTDR01361[investigational],TTDS00249[approved]
db12.csv:17	37872589		C	T	37	Wellderly | STSI	C-0.9990,T-0.0010						ERBB2_HUMAN	P04626	517	R->*	stop created	'N/A'	EXTRACELLULAR	TTDR01361[investigational],TTDS00249[approved]
db4.csv:17	37872664		G	T	38	ExAC_r0.3	AF=8.237e-06						ERBB2_HUMAN	P04626	542	E->*	stop created	'N/A'	EXTRACELLULAR	TTDR01361[investigational],TTDS00249[approved]	DB00072[investigational,approved](Trastuzumab),DB01259[investigational,approved](Lapatinib),DB04988[investigational](IGN311),DB05007[investigational](XL647),DB05773[approved](Trastuzumab emtansine),DB06366[approved](Pertuzumab),DB08916[approved](Afatinib)
db4.csv:17	37872682		C	T	38	ExAC_r0.3	AF=8.237e-06						ERBB2_HUMAN	P04626	548	Q->*	stop created	'N/A'	EXTRACELLULAR	TTDR01361[investigational],TTDS00249[approved]	DB00072[investigational,approved](Trastuzumab),DB01259[investigational,approved](Lapatinib),DB04988[investigational](IGN311),DB05007[investigational](XL647),DB05773[approved](Trastuzumab emtansine),DB06366[approved](Pertuzumab),DB08916[approved](Afatinib)
db Name	POS	ID	REF	ALT	Assembly	Source	ALL	EAS	AMR	AFR	EUR	SAS	protein id	protein ac	protein position	predicted protein change	mutation type	Membrane Proximal pTyr Sites	protein domain	ttd	drug bank
db12.csv:1	159275969		TA	T	37	Wellderly | STSI	TA-1.0000,T-0.0000						FCERA_HUMAN	P12319	175	Y->	frame shift	'N/A'	EXTRACELLULAR	TTDS00484[approved]
db12.csv:1	159276030		TA	T	37	Wellderly | STSI	TA-1.0000,T-0.0000						FCERA_HUMAN	P12319	195	I->	frame shift	'N/A'	EXTRACELLULAR	TTDS00484[approved]
db12.csv:1	159275858		TG	T	37	Wellderly | STSI	TG-1.0000,T-0.0000						FCERA_HUMAN	P12319	138	W->	frame shift	'N/A'	EXTRACELLULAR	TTDS00484[approved]
db2.csv:1	159306004	rs763471705	GGCCTCTGCTGAGGTGGTGATGGAGGGCCA	G	38	dbSNP 147	-.-						FCERA_HUMAN	P12319	116	QASAEVVMEGQ->Q	frame shift	'N/A'	EXTRACELLULAR	TTDS00484[approved]	DB00043[investigational,approved](Omalizumab),DB00895[approved](Benzylpenicilloyl Polylysine),DB05797[investigational](TNX-901)
db2.csv:1	159306075	rs771234875	TG	T	38	dbSNP 147	-.-						FCERA_HUMAN	P12319	140	V->	frame shift	'N/A'	EXTRACELLULAR	TTDS00484[approved]	DB00043[investigational,approved](Omalizumab),DB00895[approved](Benzylpenicilloyl Polylysine),DB05797[investigational](TNX-901)
db2.csv:1	159306088	rs774715246	CT	C	38	dbSNP 147	-.-						FCERA_HUMAN	P12319	144	I->	frame shift	'N/A'	EXTRACELLULAR	TTDS00484[approved]	DB00043[investigational,approved](Omalizumab),DB00895[approved](Benzylpenicilloyl Polylysine),DB05797[investigational](TNX-901)
db2.csv:1	159306108	rs760258677	CT	C	38	dbSNP 147	-.-						FCERA_HUMAN	P12319	151	A->	frame shift	'N/A'	EXTRACELLULAR	TTDS00484[approved]	DB00043[investigational,approved](Omalizumab),DB00895[approved](Benzylpenicilloyl Polylysine),DB05797[investigational](TNX-901)
db3.csv:1	159306004	rs763471705	GGCCTCTGCTGAGGTGGTGATGGAGGGCCA	G	38	Ensembl							FCERA_HUMAN	P12319	116	QASAEVVMEGQ->Q	frame shift	'N/A'	EXTRACELLULAR	TTDS00484[approved]	DB00043[investigational,approved](Omalizumab),DB00895[approved](Benzylpenicilloyl Polylysine),DB05797[investigational](TNX-901)
db3.csv:1	159306075	rs771234875	TG	T	38	Ensembl							FCERA_HUMAN	P12319	140	V->	frame shift	'N/A'	EXTRACELLULAR	TTDS00484[approved]	DB00043[investigational,approved](Omalizumab),DB00895[approved](Benzylpenicilloyl Polylysine),DB05797[investigational](TNX-901)
db3.csv:1	159306088	rs774715246	CT	C	38	Ensembl							FCERA_HUMAN	P12319	144	I->	frame shift	'N/A'	EXTRACELLULAR	TTDS00484[approved]	DB00043[investigational,approved](Omalizumab),DB00895[approved](Benzylpenicilloyl Polylysine),DB05797[investigational](TNX-901)
db3.csv:1	159306108	rs760258677	CT	C	38	Ensembl							FCERA_HUMAN	P12319	151	A->	frame shift	'N/A'	EXTRACELLULAR	TTDS00484[approved]	DB00043[investigational,approved](Omalizumab),DB00895[approved](Benzylpenicilloyl Polylysine),DB05797[investigational](TNX-901)
db3.csv:1	159307772	rs753537203	A	AT	38	Ensembl							FCERA_HUMAN	P12319	205	Q->H	frame shift	'N/A'	EXTRACELLULAR	TTDS00484[approved]	DB00043[investigational,approved](Omalizumab),DB00895[approved](Benzylpenicilloyl Polylysine),DB05797[investigational](TNX-901)
db4.csv:1	159275794		GGCCTCTGCTGAGGTGGTGATGGAGGGCCA	G	38	ExAC_r0.3	AF=5.766e-05						FCERA_HUMAN	P12319	116	QASAEVVMEGQ->Q	frame shift	'N/A'	EXTRACELLULAR	TTDS00484[approved]	DB00043[investigational,approved](Omalizumab),DB00895[approved](Benzylpenicilloyl Polylysine),DB05797[investigational](TNX-901)
db4.csv:1	159275865		TG	T	38	ExAC_r0.3	AF=8.236e-06						FCERA_HUMAN	P12319	140	V->	frame shift	'N/A'	EXTRACELLULAR	TTDS00484[approved]	DB00043[investigational,approved](Omalizumab),DB00895[approved](Benzylpenicilloyl Polylysine),DB05797[investigational](TNX-901)
db4.csv:1	159275878		CT	C	38	ExAC_r0.3	AF=8.236e-06						FCERA_HUMAN	P12319	144	I->	frame shift	'N/A'	EXTRACELLULAR	TTDS00484[approved]	DB00043[investigational,approved](Omalizumab),DB00895[approved](Benzylpenicilloyl Polylysine),DB05797[investigational](TNX-901)
db4.csv:1	159275898		CT	C	38	ExAC_r0.3	AF=8.236e-06						FCERA_HUMAN	P12319	151	A->	frame shift	'N/A'	EXTRACELLULAR	TTDS00484[approved]	DB00043[investigational,approved](Omalizumab),DB00895[approved](Benzylpenicilloyl Polylysine),DB05797[investigational](TNX-901)
db10.csv:1	159275792	TCGA-FR-A3YN-06A-11D-A23B-08	C	T	37	SKCM-TCGA							FCERA_HUMAN	P12319	116	Q->*	stop created	'N/A'	EXTRACELLULAR	TTDS00484[approved]	DB00043[investigational,approved](b'Omalizumab'),DB00895[approved](b'Benzylpenicilloyl Polylysine'),DB05797[investigational](b'TNX-901')
db10.csv:1	159273754	TCGA-FW-A3TV-06A-11D-A23B-08	G	A	37	SKCM-TCGA							FCERA_HUMAN	P12319	38	W->*	stop created	'N/A'	EXTRACELLULAR	TTDS00484[approved]	DB00043[investigational,approved](b'Omalizumab'),DB00895[approved](b'Benzylpenicilloyl Polylysine'),DB05797[investigational](b'TNX-901')
db11.csv:1	159273761		.	TAGAATATTCCTGTAATTCCTGTAACTCCATAAATAGA	37	AmbryShare	Cohort Freq:0.000126 (Breast Cancer)						FCERA_HUMAN	P12319	40	R->SRIFL*FL*LHK*	stop created	'N/A'	EXTRACELLULAR	TTDS00484[approved]	DB00043[investigational,approved](b'Omalizumab'),DB00895[approved](b'Benzylpenicilloyl Polylysine'),DB05797[investigational](b'TNX-901')
db2.csv:1	159304042	rs866578891	G	A	38	dbSNP 147	-.-						FCERA_HUMAN	P12319	64	W->*	stop created	'N/A'	EXTRACELLULAR	TTDS00484[approved]	DB00043[investigational,approved](Omalizumab),DB00895[approved](Benzylpenicilloyl Polylysine),DB05797[investigational](TNX-901)
db2.csv:1	159306079	rs866263465	C	G	38	dbSNP 147	-.-						FCERA_HUMAN	P12319	141	Y->*	stop created	'N/A'	EXTRACELLULAR	TTDS00484[approved]	DB00043[investigational,approved](Omalizumab),DB00895[approved](Benzylpenicilloyl Polylysine),DB05797[investigational](TNX-901)
db2.csv:1	159306121	rs774606741	G	A	38	dbSNP 147	-.-						FCERA_HUMAN	P12319	155	W->*	stop created	'N/A'	EXTRACELLULAR	TTDS00484[approved]	DB00043[investigational,approved](Omalizumab),DB00895[approved](Benzylpenicilloyl Polylysine),DB05797[investigational](TNX-901)
db2.csv:1	159303965	rs151174911	G	A,C	38	dbSNP 147	0.0001997						FCERA_HUMAN	P12319	38	W->*	stop created	'N/A'	EXTRACELLULAR	TTDS00484[approved]	DB00043[investigational,approved](Omalizumab),DB00895[approved](Benzylpenicilloyl Polylysine),DB05797[investigational](TNX-901)
db3.csv:1	159306121	rs774606741	G	A	38	Ensembl							FCERA_HUMAN	P12319	155	W->*	stop created	'N/A'	EXTRACELLULAR	TTDS00484[approved]	DB00043[investigational,approved](Omalizumab),DB00895[approved](Benzylpenicilloyl Polylysine),DB05797[investigational](TNX-901)
db4.csv:1	159275911		G	A	38	ExAC_r0.3	AF=1.647e-05						FCERA_HUMAN	P12319	155	W->*	stop created	'N/A'	EXTRACELLULAR	TTDS00484[approved]	DB00043[investigational,approved](Omalizumab),DB00895[approved](Benzylpenicilloyl Polylysine),DB05797[investigational](TNX-901)
db9.csv:1	159304084	COSM1987412	T	A	38	SANGER COSMIC							FCERA_HUMAN	P12319	78	L->*	stop created	'N/A'	EXTRACELLULAR	TTDS00484[approved]	DB00043[investigational,approved](Omalizumab),DB00895[approved](Benzylpenicilloyl Polylysine),DB05797[investigational](TNX-901)
db9.csv:1	159303964	COSM3476467	G	A	38	SANGER COSMIC							FCERA_HUMAN	P12319	38	W->*	stop created	'N/A'	EXTRACELLULAR	TTDS00484[approved]	DB00043[investigational,approved](Omalizumab),DB00895[approved](Benzylpenicilloyl Polylysine),DB05797[investigational](TNX-901)
db9.csv:1	159303965	COSM108335,rs151174911	G	A	38	SANGER COSMIC							FCERA_HUMAN	P12319	38	W->*	stop created	'N/A'	EXTRACELLULAR	TTDS00484[approved]	DB00043[investigational,approved](Omalizumab),DB00895[approved](Benzylpenicilloyl Polylysine),DB05797[investigational](TNX-901)
db9.csv:1	159304116	COSM5140883	G	T	38	SANGER COSMIC							FCERA_HUMAN	P12319	89	G->*	stop created	'N/A'	EXTRACELLULAR	TTDS00484[approved]	DB00043[investigational,approved](Omalizumab),DB00895[approved](Benzylpenicilloyl Polylysine),DB05797[investigational](TNX-901)
db9.csv:1	159306002	COSM3863210	C	T	38	SANGER COSMIC							FCERA_HUMAN	P12319	116	Q->*	stop created	'N/A'	EXTRACELLULAR	TTDS00484[approved]	DB00043[investigational,approved](Omalizumab),DB00895[approved](Benzylpenicilloyl Polylysine),DB05797[investigational](TNX-901)
db10.csv:1	159277609	TCGA-AP-A051-01A-21W-A027-09	G	T	37	UCEC-TCGA							FCERA_HUMAN	P12319	221	G->*	stop created	'N/A'	TRANSMEMBRANE	TTDS00484[approved]	DB00043[investigational,approved](b'Omalizumab'),DB00895[approved](b'Benzylpenicilloyl Polylysine'),DB05797[investigational](b'TNX-901')
db2.csv:1	159307790	rs754255545	T	A	38	dbSNP 147	-.-						FCERA_HUMAN	P12319	211	L->*	stop created	'N/A'	TRANSMEMBRANE	TTDS00484[approved]	DB00043[investigational,approved](Omalizumab),DB00895[approved](Benzylpenicilloyl Polylysine),DB05797[investigational](TNX-901)
db3.csv:1	159307790	rs754255545	T	A	38	Ensembl							FCERA_HUMAN	P12319	211	L->*	stop created	'N/A'	TRANSMEMBRANE	TTDS00484[approved]	DB00043[investigational,approved](Omalizumab),DB00895[approved](Benzylpenicilloyl Polylysine),DB05797[investigational](TNX-901)
db4.csv:1	159277580		T	A	38	ExAC_r0.3	AF=4.118e-05						FCERA_HUMAN	P12319	211	L->*	stop created	'N/A'	TRANSMEMBRANE	TTDS00484[approved]	DB00043[investigational,approved](Omalizumab),DB00895[approved](Benzylpenicilloyl Polylysine),DB05797[investigational](TNX-901)
db9.csv:1	159307819	COSM898003	G	T	38	SANGER COSMIC							FCERA_HUMAN	P12319	221	G->*	stop created	'N/A'	TRANSMEMBRANE	TTDS00484[approved]	DB00043[investigational,approved](Omalizumab),DB00895[approved](Benzylpenicilloyl Polylysine),DB05797[investigational](TNX-901)
db Name	POS	ID	REF	ALT	Assembly	Source	ALL	EAS	AMR	AFR	EUR	SAS	protein id	protein ac	protein position	predicted protein change	mutation type	Membrane Proximal pTyr Sites	protein domain	ttd	drug bank
db12.csv:11	59857875		AT	A	37	Wellderly | STSI	AT-1.0000,A-0.0000						FCERB_HUMAN	Q01362	85	I->	frame shift	'N/A'	EXTRACELLULAR
db12.csv:11	59860992		AT	A	37	Wellderly | STSI	AT-1.0000,A-0.0000						FCERB_HUMAN	Q01362	166	K->	frame shift	'N/A'	EXTRACELLULAR
db12.csv:11	59857859		CT	C	37	Wellderly | STSI	CT-1.0000,C-0.0000						FCERB_HUMAN	Q01362	79	V->	frame shift	'N/A'	TRANSMEMBRANE
db12.csv:11	59860913		CT	C	37	Wellderly | STSI	CT-1.0000,C-0.0000						FCERB_HUMAN	Q01362	140	A->	frame shift	'N/A'	TRANSMEMBRANE
db4.csv:11	59857815		CA	AA,C	38	ExAC_r0.3	AF=2.471e-05,1.647e-05						FCERB_HUMAN	Q01362	65	Q->	frame shift	'N/A'	TRANSMEMBRANE		DB00043[investigational,approved](Omalizumab)
db4.csv:11	59857831		TG	T	38	ExAC_r0.3	AF=8.237e-06						FCERB_HUMAN	Q01362	70	M->	frame shift	'N/A'	TRANSMEMBRANE		DB00043[investigational,approved](Omalizumab)
db4.csv:11	59860291		TA	T	38	ExAC_r0.3	AF=8.237e-06						FCERB_HUMAN	Q01362	116	I->	frame shift	'N/A'	TRANSMEMBRANE		DB00043[investigational,approved](Omalizumab)
db10.csv:11	59857903	TCGA-EE-A20C-06A-11D-A196-08	C	A	37	SKCM-TCGA							FCERB_HUMAN	Q01362	94	S->*	stop created	'N/A'	EXTRACELLULAR		DB00043[investigational,approved](b'Omalizumab')
db4.csv:11	59857911		A	T,G	38	ExAC_r0.3	AF=8.237e-06,8.237e-06						FCERB_HUMAN	Q01362	97	K->*	stop created	'N/A'	EXTRACELLULAR		DB00043[investigational,approved](Omalizumab)
db11.csv:11	59861473		G	T	37	AmbryShare	Cohort Freq:0.001345 (Breast Cancer) ; 0.000767 (Ovarian Cancer)						FCERB_HUMAN	Q01362	192	G->*	stop created	'N/A'	TRANSMEMBRANE		DB00043[investigational,approved](b'Omalizumab')
db12.csv:11	59861473	rs138180929	G	T	37	Wellderly | STSI	G-0.9971,T-0.0029						FCERB_HUMAN	Q01362	192	G->*	stop created	'N/A'	TRANSMEMBRANE
db13.csv:chr11	59861473	-.-	G	T	37	PGP veritas	-.-						FCERB_HUMAN	Q01362	192	G->*	stop created	'N/A'	TRANSMEMBRANE		DB00043[investigational,approved](b'Omalizumab')
db4.csv:11	59860924		G	C,T	38	ExAC_r0.3	AF=8.236e-06,8.236e-06						FCERB_HUMAN	Q01362	144	G->*	stop created	'N/A'	TRANSMEMBRANE		DB00043[investigational,approved](Omalizumab)
db4.csv:11	59861473	rs138180929	G	T	38	ExAC_r0.3	AF=5.436e-04						FCERB_HUMAN	Q01362	192	G->*	stop created	'N/A'	TRANSMEMBRANE		DB00043[investigational,approved](Omalizumab)
db Name	POS	ID	REF	ALT	Assembly	Source	ALL	EAS	AMR	AFR	EUR	SAS	protein id	protein ac	protein position	predicted protein change	mutation type	Membrane Proximal pTyr Sites	protein domain	ttd	drug bank
db11.csv:1	161479861		.	TTC	37	AmbryShare	Cohort Freq:0.001782 (Breast Cancer) ; 0.000246 (Ovarian Cancer)						FCG2A_HUMAN	P12318	206	Q->F	frame shift	'N/A'	EXTRACELLULAR	TTDS00515[approved]	DB00002[approved](b'Cetuximab'),DB00005[investigational,approved](b'Etanercept'),DB00028[investigational,approved](b'Immune Globulin Human'),DB00051[approved](b'Adalimumab'),DB00054[approved](b'Abciximab'),DB00056[withdrawn,investigational,approved](b'Gemtuzumab ozogamicin'),DB00072[investigational,approved](b'Trastuzumab'),DB00073[approved](b'Rituximab'),DB00074[investigational,approved](b'Basil…
db12.csv:1	161476184		ACT	A	37	Wellderly | STSI	ACT-1.0000,A-0.0000						FCG2A_HUMAN	P12318	56	DS->D	frame shift	'N/A'	EXTRACELLULAR	TTDS00515[approved]
db12.csv:1	161479848		GA	G	37	Wellderly | STSI	GA-1.0000,G-0.0000						FCG2A_HUMAN	P12318	201	V->	frame shift	'N/A'	EXTRACELLULAR	TTDS00515[approved]
db2.csv:1	161509929	rs777342855	GA	G	38	dbSNP 147	-.-						FCG2A_HUMAN	P12318	158	Q->	frame shift	'N/A'	EXTRACELLULAR	TTDS00515[approved]	DB00002[approved](Cetuximab),DB00005[investigational,approved](Etanercept),DB00028[investigational,approved](Immune Globulin Human),DB00051[approved](Adalimumab),DB00054[approved](Abciximab),DB00056[withdrawn,investigational,approved](Gemtuzumab ozogamicin),DB00072[investigational,approved](Trastuzumab),DB00073[approved](Rituximab),DB00074[investigational,approved](Basiliximab),DB00075[investigat…
db3.csv:1	161509929	rs777342855	GA	G	38	Ensembl							FCG2A_HUMAN	P12318	158	Q->	frame shift	'N/A'	EXTRACELLULAR	TTDS00515[approved]	DB00002[approved](Cetuximab),DB00005[investigational,approved](Etanercept),DB00028[investigational,approved](Immune Globulin Human),DB00051[approved](Adalimumab),DB00054[approved](Abciximab),DB00056[withdrawn,investigational,approved](Gemtuzumab ozogamicin),DB00072[investigational,approved](Trastuzumab),DB00073[approved](Rituximab),DB00074[investigational,approved](Basiliximab),DB00075[investigat…
db4.csv:1	161479719		GA	G	38	ExAC_r0.3	AF=8.236e-06						FCG2A_HUMAN	P12318	158	Q->	frame shift	'N/A'	EXTRACELLULAR	TTDS00515[approved]	DB00002[approved](Cetuximab),DB00005[investigational,approved](Etanercept),DB00028[investigational,approved](Immune Globulin Human),DB00051[approved](Adalimumab),DB00054[approved](Abciximab),DB00056[withdrawn,investigational,approved](Gemtuzumab ozogamicin),DB00072[investigational,approved](Trastuzumab),DB00073[approved](Rituximab),DB00074[investigational,approved](Basiliximab),DB00075[investigat…
db12.csv:1	161480676		T	GC	37	Wellderly | STSI	T-1.0000,GC-0.0000						FCG2A_HUMAN	P12318	224	I->M	frame shift	'N/A'	TRANSMEMBRANE	TTDS00515[approved]
db10.csv:1	161476237	TCGA-UY-A78K-01A-11D-A339-08	C	T	37	BLCA-TCGA							FCG2A_HUMAN	P12318	74	Q->*	stop created	'N/A'	EXTRACELLULAR	TTDS00515[approved]	DB00002[approved](b'Cetuximab'),DB00005[investigational,approved](b'Etanercept'),DB00028[investigational,approved](b'Immune Globulin Human'),DB00051[approved](b'Adalimumab'),DB00054[approved](b'Abciximab'),DB00056[withdrawn,investigational,approved](b'Gemtuzumab ozogamicin'),DB00072[investigational,approved](b'Trastuzumab'),DB00073[approved](b'Rituximab'),DB00074[investigational,approved](b'Basil…
db10.csv:1	161479613	TCGA-64-5781-01A-01D-1625-08	G	A	37	LUAD-TCGA							FCG2A_HUMAN	P12318	123	W->*	stop created	'N/A'	EXTRACELLULAR	TTDS00515[approved]	DB00002[approved](b'Cetuximab'),DB00005[investigational,approved](b'Etanercept'),DB00028[investigational,approved](b'Immune Globulin Human'),DB00051[approved](b'Adalimumab'),DB00054[approved](b'Abciximab'),DB00056[withdrawn,investigational,approved](b'Gemtuzumab ozogamicin'),DB00072[investigational,approved](b'Trastuzumab'),DB00073[approved](b'Rituximab'),DB00074[investigational,approved](b'Basil…
db10.csv:1	161476237	TCGA-D3-A5GS-06A-11D-A27K-08	C	T	37	SKCM-TCGA							FCG2A_HUMAN	P12318	74	Q->*	stop created	'N/A'	EXTRACELLULAR	TTDS00515[approved]	DB00002[approved](b'Cetuximab'),DB00005[investigational,approved](b'Etanercept'),DB00028[investigational,approved](b'Immune Globulin Human'),DB00051[approved](b'Adalimumab'),DB00054[approved](b'Abciximab'),DB00056[withdrawn,investigational,approved](b'Gemtuzumab ozogamicin'),DB00072[investigational,approved](b'Trastuzumab'),DB00073[approved](b'Rituximab'),DB00074[investigational,approved](b'Basil…
db11.csv:1	161476204		C	T	37	AmbryShare	Cohort Freq:0.113046 (Breast Cancer) ; 0.125127 (Ovarian Cancer)						FCG2A_HUMAN	P12318	63	Q->*	stop created	'N/A'	EXTRACELLULAR	TTDS00515[approved]	DB00002[approved](b'Cetuximab'),DB00005[investigational,approved](b'Etanercept'),DB00028[investigational,approved](b'Immune Globulin Human'),DB00051[approved](b'Adalimumab'),DB00054[approved](b'Abciximab'),DB00056[withdrawn,investigational,approved](b'Gemtuzumab ozogamicin'),DB00072[investigational,approved](b'Trastuzumab'),DB00073[approved](b'Rituximab'),DB00074[investigational,approved](b'Basil…
db12.csv:1	161476204	rs9427397	C	T	37	Wellderly | STSI	C-0.8834,T-0.1166						FCG2A_HUMAN	P12318	63	Q->*	stop created	'N/A'	EXTRACELLULAR	TTDS00515[approved]
db12.csv:1	161476204	rs9427397	C	T	37	Wellderly | STSI	C-0.8843,T-0.1157						FCG2A_HUMAN	P12318	63	Q->*	stop created	'N/A'	EXTRACELLULAR	TTDS00515[approved]
db13.csv:chr1	161476204	-.-	C	T	37	PGP veritas	-.-						FCG2A_HUMAN	P12318	63	Q->*	stop created	'N/A'	EXTRACELLULAR	TTDS00515[approved]	DB00002[approved](b'Cetuximab'),DB00005[investigational,approved](b'Etanercept'),DB00028[investigational,approved](b'Immune Globulin Human'),DB00051[approved](b'Adalimumab'),DB00054[approved](b'Abciximab'),DB00056[withdrawn,investigational,approved](b'Gemtuzumab ozogamicin'),DB00072[investigational,approved](b'Trastuzumab'),DB00073[approved](b'Rituximab'),DB00074[investigational,approved](b'Basil…
db13.csv:chr1	161476204	-.-	CA	TA,TG	37	PGP veritas	-.-						FCG2A_HUMAN	P12318	63	Q->*	stop created	'N/A'	EXTRACELLULAR	TTDS00515[approved]	DB00002[approved](Cetuximab),DB00005[investigational,approved](Etanercept),DB00028[investigational,approved](Immune Globulin Human),DB00051[approved](Adalimumab),DB00054[approved](Abciximab),DB00056[withdrawn,investigational,approved](Gemtuzumab ozogamicin),DB00072[investigational,approved](Trastuzumab),DB00073[approved](Rituximab),DB00074[investigational,approved](Basiliximab),DB00075[investigat…
db13.csv:chr1	161476204	-.-	CA	TA,TG	37	PGP veritas	-.-						FCG2A_HUMAN	P12318	63	Q->*	stop created	'N/A'	EXTRACELLULAR	TTDS00515[approved]	DB00002[approved](b'Cetuximab'),DB00005[investigational,approved](b'Etanercept'),DB00028[investigational,approved](b'Immune Globulin Human'),DB00051[approved](b'Adalimumab'),DB00054[approved](b'Abciximab'),DB00056[withdrawn,investigational,approved](b'Gemtuzumab ozogamicin'),DB00072[investigational,approved](b'Trastuzumab'),DB00073[approved](b'Rituximab'),DB00074[investigational,approved](b'Basil…
db13.csv:chr1	161476204	-.-	CA	TG,TA	37	PGP veritas	-.-						FCG2A_HUMAN	P12318	63	Q->*	stop created	'N/A'	EXTRACELLULAR	TTDS00515[approved]	DB00002[approved](Cetuximab),DB00005[investigational,approved](Etanercept),DB00028[investigational,approved](Immune Globulin Human),DB00051[approved](Adalimumab),DB00054[approved](Abciximab),DB00056[withdrawn,investigational,approved](Gemtuzumab ozogamicin),DB00072[investigational,approved](Trastuzumab),DB00073[approved](Rituximab),DB00074[investigational,approved](Basiliximab),DB00075[investigat…
db13.csv:chr1	161476204	-.-	CA	TG,TA	37	PGP veritas	-.-						FCG2A_HUMAN	P12318	63	Q->*	stop created	'N/A'	EXTRACELLULAR	TTDS00515[approved]	DB00002[approved](b'Cetuximab'),DB00005[investigational,approved](b'Etanercept'),DB00028[investigational,approved](b'Immune Globulin Human'),DB00051[approved](b'Adalimumab'),DB00054[approved](b'Abciximab'),DB00056[withdrawn,investigational,approved](b'Gemtuzumab ozogamicin'),DB00072[investigational,approved](b'Trastuzumab'),DB00073[approved](b'Rituximab'),DB00074[investigational,approved](b'Basil…
db1.csv:1	161506414	rs9427397	C	T	38	1000 Genomes ph3	-.-	EAS_AF=0.001	AMR_AF=0.0706	AFR_AF=0.0121	EUR_AF=0.1412	SAS_AF=0.0746	FCG2A_HUMAN	P12318	63	Q->*	stop created	'N/A'	EXTRACELLULAR	TTDS00515[approved]	DB00002[approved](b'Cetuximab') DB00005[investigational approved](b'Etanercept') DB00028[investigational approved](b'Immune Globulin Human') DB00056[withdrawn investigational approved](b'Gemtuzumab ozogamicin') DB00072[investigational approved](b'Trastuzumab') DB00073[approved](b'Rituximab') DB00074[investigational approved](b'Basiliximab') DB00075[investigational approved](b'Muromonab')
db2.csv:1	161506363	rs768827287	G	A,T	38	dbSNP 147	-.-						FCG2A_HUMAN	P12318	46	E->*	stop created	'N/A'	EXTRACELLULAR	TTDS00515[approved]	DB00002[approved](Cetuximab),DB00005[investigational,approved](Etanercept),DB00028[investigational,approved](Immune Globulin Human),DB00051[approved](Adalimumab),DB00054[approved](Abciximab),DB00056[withdrawn,investigational,approved](Gemtuzumab ozogamicin),DB00072[investigational,approved](Trastuzumab),DB00073[approved](Rituximab),DB00074[investigational,approved](Basiliximab),DB00075[investigat…
db2.csv:1	161506373	rs370320754	G	A	38	dbSNP 147	-.-						FCG2A_HUMAN	P12318	49	W->*	stop created	'N/A'	EXTRACELLULAR	TTDS00515[approved]	DB00002[approved](Cetuximab),DB00005[investigational,approved](Etanercept),DB00028[investigational,approved](Immune Globulin Human),DB00051[approved](Adalimumab),DB00054[approved](Abciximab),DB00056[withdrawn,investigational,approved](Gemtuzumab ozogamicin),DB00072[investigational,approved](Trastuzumab),DB00073[approved](Rituximab),DB00074[investigational,approved](Basiliximab),DB00075[investigat…
db2.csv:1	161506447	rs867685604	C	T	38	dbSNP 147	-.-						FCG2A_HUMAN	P12318	74	Q->*	stop created	'N/A'	EXTRACELLULAR	TTDS00515[approved]	DB00002[approved](Cetuximab),DB00005[investigational,approved](Etanercept),DB00028[investigational,approved](Immune Globulin Human),DB00051[approved](Adalimumab),DB00054[approved](Abciximab),DB00056[withdrawn,investigational,approved](Gemtuzumab ozogamicin),DB00072[investigational,approved](Trastuzumab),DB00073[approved](Rituximab),DB00074[investigational,approved](Basiliximab),DB00075[investigat…
db2.csv:1	161506414	rs9427397	C	T	38	dbSNP 147	0.05611						FCG2A_HUMAN	P12318	63	Q->*	stop created	'N/A'	EXTRACELLULAR	TTDS00515[approved]	DB00002[approved](Cetuximab),DB00005[investigational,approved](Etanercept),DB00028[investigational,approved](Immune Globulin Human),DB00051[approved](Adalimumab),DB00054[approved](Abciximab),DB00056[withdrawn,investigational,approved](Gemtuzumab ozogamicin),DB00072[investigational,approved](Trastuzumab),DB00073[approved](Rituximab),DB00074[investigational,approved](Basiliximab),DB00075[investigat…
db3.csv:1	161506363	rs768827287	G	A,T	38	Ensembl							FCG2A_HUMAN	P12318	46	E->*	stop created	'N/A'	EXTRACELLULAR	TTDS00515[approved]	DB00002[approved](Cetuximab),DB00005[investigational,approved](Etanercept),DB00028[investigational,approved](Immune Globulin Human),DB00051[approved](Adalimumab),DB00054[approved](Abciximab),DB00056[withdrawn,investigational,approved](Gemtuzumab ozogamicin),DB00072[investigational,approved](Trastuzumab),DB00073[approved](Rituximab),DB00074[investigational,approved](Basiliximab),DB00075[investigat…
db3.csv:1	161506373	rs370320754	G	A	38	Ensembl							FCG2A_HUMAN	P12318	49	W->*	stop created	'N/A'	EXTRACELLULAR	TTDS00515[approved]	DB00002[approved](Cetuximab),DB00005[investigational,approved](Etanercept),DB00028[investigational,approved](Immune Globulin Human),DB00051[approved](Adalimumab),DB00054[approved](Abciximab),DB00056[withdrawn,investigational,approved](Gemtuzumab ozogamicin),DB00072[investigational,approved](Trastuzumab),DB00073[approved](Rituximab),DB00074[investigational,approved](Basiliximab),DB00075[investigat…
db3.csv:1	161506414	rs9427397	C	T	38	Ensembl	MAF=0.0561102						FCG2A_HUMAN	P12318	63	Q->*	stop created	'N/A'	EXTRACELLULAR	TTDS00515[approved]	DB00002[approved](Cetuximab),DB00005[investigational,approved](Etanercept),DB00028[investigational,approved](Immune Globulin Human),DB00051[approved](Adalimumab),DB00054[approved](Abciximab),DB00056[withdrawn,investigational,approved](Gemtuzumab ozogamicin),DB00072[investigational,approved](Trastuzumab),DB00073[approved](Rituximab),DB00074[investigational,approved](Basiliximab),DB00075[investigat…
db4.csv:1	161476153		G	T,A	38	ExAC_r0.3	AF=8.236e-06,8.236e-06						FCG2A_HUMAN	P12318	46	E->*	stop created	'N/A'	EXTRACELLULAR	TTDS00515[approved]	DB00002[approved](Cetuximab),DB00005[investigational,approved](Etanercept),DB00028[investigational,approved](Immune Globulin Human),DB00051[approved](Adalimumab),DB00054[approved](Abciximab),DB00056[withdrawn,investigational,approved](Gemtuzumab ozogamicin),DB00072[investigational,approved](Trastuzumab),DB00073[approved](Rituximab),DB00074[investigational,approved](Basiliximab),DB00075[investigat…
db4.csv:1	161476204	rs9427397	C	T	38	ExAC_r0.3	AF=0.103						FCG2A_HUMAN	P12318	63	Q->*	stop created	'N/A'	EXTRACELLULAR	TTDS00515[approved]	DB00002[approved](Cetuximab),DB00005[investigational,approved](Etanercept),DB00028[investigational,approved](Immune Globulin Human),DB00051[approved](Adalimumab),DB00054[approved](Abciximab),DB00056[withdrawn,investigational,approved](Gemtuzumab ozogamicin),DB00072[investigational,approved](Trastuzumab),DB00073[approved](Rituximab),DB00074[investigational,approved](Basiliximab),DB00075[investigat…
db5.csv:1	161506414	rs9427397	C	T	38	deCODE					AF=0.139		FCG2A_HUMAN	P12318	63	Q->*	stop created	'N/A'	EXTRACELLULAR	TTDS00515[approved]	DB00002[approved](Cetuximab),DB00005[investigational,approved](Etanercept),DB00028[investigational,approved](Immune Globulin Human),DB00051[approved](Adalimumab),DB00054[approved](Abciximab),DB00056[withdrawn,investigational,approved](Gemtuzumab ozogamicin),DB00072[investigational,approved](Trastuzumab),DB00073[approved](Rituximab),DB00074[investigational,approved](Basiliximab),DB00075[investigat…
db6.csv:1	161506414	rs9427397	C	T	38	NCBI_1000G	MAF=0.05611						FCG2A_HUMAN	P12318	63	Q->*	stop created	'N/A'	EXTRACELLULAR	TTDS00515[approved]	DB00002[approved](Cetuximab),DB00005[investigational,approved](Etanercept),DB00028[investigational,approved](Immune Globulin Human),DB00051[approved](Adalimumab),DB00054[approved](Abciximab),DB00056[withdrawn,investigational,approved](Gemtuzumab ozogamicin),DB00072[investigational,approved](Trastuzumab),DB00073[approved](Rituximab),DB00074[investigational,approved](Basiliximab),DB00075[investigat…
db7.csv:1	161476204		C	T	37	NCI60-HCT-15							FCG2A_HUMAN	P12318	63	Q->*	stop created	'N/A'	EXTRACELLULAR	TTDS00515[approved]	DB00002[approved](Cetuximab),DB00005[investigational,approved](Etanercept),DB00028[investigational,approved](Immune Globulin Human),DB00051[approved](Adalimumab),DB00054[approved](Abciximab),DB00056[withdrawn,investigational,approved](Gemtuzumab ozogamicin),DB00072[investigational,approved](Trastuzumab),DB00073[approved](Rituximab),DB00074[investigational,approved](Basiliximab),DB00075[investigat…
db7.csv:1	161476204		C	T	37	NCI60-HOP-62							FCG2A_HUMAN	P12318	63	Q->*	stop created	'N/A'	EXTRACELLULAR	TTDS00515[approved]	DB00002[approved](Cetuximab),DB00005[investigational,approved](Etanercept),DB00028[investigational,approved](Immune Globulin Human),DB00051[approved](Adalimumab),DB00054[approved](Abciximab),DB00056[withdrawn,investigational,approved](Gemtuzumab ozogamicin),DB00072[investigational,approved](Trastuzumab),DB00073[approved](Rituximab),DB00074[investigational,approved](Basiliximab),DB00075[investigat…
db7.csv:1	161476204		C	T	37	NCI60-HT29							FCG2A_HUMAN	P12318	63	Q->*	stop created	'N/A'	EXTRACELLULAR	TTDS00515[approved]	DB00002[approved](Cetuximab),DB00005[investigational,approved](Etanercept),DB00028[investigational,approved](Immune Globulin Human),DB00051[approved](Adalimumab),DB00054[approved](Abciximab),DB00056[withdrawn,investigational,approved](Gemtuzumab ozogamicin),DB00072[investigational,approved](Trastuzumab),DB00073[approved](Rituximab),DB00074[investigational,approved](Basiliximab),DB00075[investigat…
db7.csv:1	161476204		C	T	37	NCI60-K562							FCG2A_HUMAN	P12318	63	Q->*	stop created	'N/A'	EXTRACELLULAR	TTDS00515[approved]	DB00002[approved](Cetuximab),DB00005[investigational,approved](Etanercept),DB00028[investigational,approved](Immune Globulin Human),DB00051[approved](Adalimumab),DB00054[approved](Abciximab),DB00056[withdrawn,investigational,approved](Gemtuzumab ozogamicin),DB00072[investigational,approved](Trastuzumab),DB00073[approved](Rituximab),DB00074[investigational,approved](Basiliximab),DB00075[investigat…
db7.csv:1	161476204		C	T	37	NCI60-NCI-H226							FCG2A_HUMAN	P12318	63	Q->*	stop created	'N/A'	EXTRACELLULAR	TTDS00515[approved]	DB00002[approved](Cetuximab),DB00005[investigational,approved](Etanercept),DB00028[investigational,approved](Immune Globulin Human),DB00051[approved](Adalimumab),DB00054[approved](Abciximab),DB00056[withdrawn,investigational,approved](Gemtuzumab ozogamicin),DB00072[investigational,approved](Trastuzumab),DB00073[approved](Rituximab),DB00074[investigational,approved](Basiliximab),DB00075[investigat…
db7.csv:1	161476204		C	T	37	NCI60-NCI-H322M							FCG2A_HUMAN	P12318	63	Q->*	stop created	'N/A'	EXTRACELLULAR	TTDS00515[approved]	DB00002[approved](Cetuximab),DB00005[investigational,approved](Etanercept),DB00028[investigational,approved](Immune Globulin Human),DB00051[approved](Adalimumab),DB00054[approved](Abciximab),DB00056[withdrawn,investigational,approved](Gemtuzumab ozogamicin),DB00072[investigational,approved](Trastuzumab),DB00073[approved](Rituximab),DB00074[investigational,approved](Basiliximab),DB00075[investigat…
db7.csv:1	161476204		C	T	37	NCI60-NCI-H460							FCG2A_HUMAN	P12318	63	Q->*	stop created	'N/A'	EXTRACELLULAR	TTDS00515[approved]	DB00002[approved](Cetuximab),DB00005[investigational,approved](Etanercept),DB00028[investigational,approved](Immune Globulin Human),DB00051[approved](Adalimumab),DB00054[approved](Abciximab),DB00056[withdrawn,investigational,approved](Gemtuzumab ozogamicin),DB00072[investigational,approved](Trastuzumab),DB00073[approved](Rituximab),DB00074[investigational,approved](Basiliximab),DB00075[investigat…
db7.csv:1	161476204		C	T	37	NCI60-NCI-H522							FCG2A_HUMAN	P12318	63	Q->*	stop created	'N/A'	EXTRACELLULAR	TTDS00515[approved]	DB00002[approved](Cetuximab),DB00005[investigational,approved](Etanercept),DB00028[investigational,approved](Immune Globulin Human),DB00051[approved](Adalimumab),DB00054[approved](Abciximab),DB00056[withdrawn,investigational,approved](Gemtuzumab ozogamicin),DB00072[investigational,approved](Trastuzumab),DB00073[approved](Rituximab),DB00074[investigational,approved](Basiliximab),DB00075[investigat…
db7.csv:1	161476204		C	T	37	NCI60-OVCAR-5							FCG2A_HUMAN	P12318	63	Q->*	stop created	'N/A'	EXTRACELLULAR	TTDS00515[approved]	DB00002[approved](Cetuximab),DB00005[investigational,approved](Etanercept),DB00028[investigational,approved](Immune Globulin Human),DB00051[approved](Adalimumab),DB00054[approved](Abciximab),DB00056[withdrawn,investigational,approved](Gemtuzumab ozogamicin),DB00072[investigational,approved](Trastuzumab),DB00073[approved](Rituximab),DB00074[investigational,approved](Basiliximab),DB00075[investigat…
db7.csv:1	161476204		C	T	37	NCI60-SF-539							FCG2A_HUMAN	P12318	63	Q->*	stop created	'N/A'	EXTRACELLULAR	TTDS00515[approved]	DB00002[approved](Cetuximab),DB00005[investigational,approved](Etanercept),DB00028[investigational,approved](Immune Globulin Human),DB00051[approved](Adalimumab),DB00054[approved](Abciximab),DB00056[withdrawn,investigational,approved](Gemtuzumab ozogamicin),DB00072[investigational,approved](Trastuzumab),DB00073[approved](Rituximab),DB00074[investigational,approved](Basiliximab),DB00075[investigat…
db7.csv:1	161476204		C	T	37	NCI60-ACHN							FCG2A_HUMAN	P12318	63	Q->*	stop created	'N/A'	EXTRACELLULAR	TTDS00515[approved]	DB00002[approved](Cetuximab),DB00005[investigational,approved](Etanercept),DB00028[investigational,approved](Immune Globulin Human),DB00051[approved](Adalimumab),DB00054[approved](Abciximab),DB00056[withdrawn,investigational,approved](Gemtuzumab ozogamicin),DB00072[investigational,approved](Trastuzumab),DB00073[approved](Rituximab),DB00074[investigational,approved](Basiliximab),DB00075[investigat…
db7.csv:1	161476204		C	T	37	NCI60-CAKI-1							FCG2A_HUMAN	P12318	63	Q->*	stop created	'N/A'	EXTRACELLULAR	TTDS00515[approved]	DB00002[approved](Cetuximab),DB00005[investigational,approved](Etanercept),DB00028[investigational,approved](Immune Globulin Human),DB00051[approved](Adalimumab),DB00054[approved](Abciximab),DB00056[withdrawn,investigational,approved](Gemtuzumab ozogamicin),DB00072[investigational,approved](Trastuzumab),DB00073[approved](Rituximab),DB00074[investigational,approved](Basiliximab),DB00075[investigat…
db7.csv:1	161476204		C	T	37	NCI60-T-47D							FCG2A_HUMAN	P12318	63	Q->*	stop created	'N/A'	EXTRACELLULAR	TTDS00515[approved]	DB00002[approved](Cetuximab),DB00005[investigational,approved](Etanercept),DB00028[investigational,approved](Immune Globulin Human),DB00051[approved](Adalimumab),DB00054[approved](Abciximab),DB00056[withdrawn,investigational,approved](Gemtuzumab ozogamicin),DB00072[investigational,approved](Trastuzumab),DB00073[approved](Rituximab),DB00074[investigational,approved](Basiliximab),DB00075[investigat…
db9.csv:1	161506447	COSM3477275,rs867685604	C	T	38	SANGER COSMIC							FCG2A_HUMAN	P12318	74	Q->*	stop created	'N/A'	EXTRACELLULAR	TTDS00515[approved]	DB00002[approved](Cetuximab),DB00005[investigational,approved](Etanercept),DB00028[investigational,approved](Immune Globulin Human),DB00051[approved](Adalimumab),DB00054[approved](Abciximab),DB00056[withdrawn,investigational,approved](Gemtuzumab ozogamicin),DB00072[investigational,approved](Trastuzumab),DB00073[approved](Rituximab),DB00074[investigational,approved](Basiliximab),DB00075[investigat…
db Name	POS	ID	REF	ALT	Assembly	Source	ALL	EAS	AMR	AFR	EUR	SAS	protein id	protein ac	protein position	predicted protein change	mutation type	Membrane Proximal pTyr Sites	protein domain	ttd	drug bank
db2.csv:1	161671567	rs779408679	CA	C	38	dbSNP 147	-.-						FCG2B_HUMAN	P31994	103	A->	frame shift	'N/A'	EXTRACELLULAR	TTDNC00464[investigational]	DB00002[approved](Cetuximab),DB00005[investigational,approved](Etanercept),DB00028[investigational,approved](Immune Globulin Human),DB00051[approved](Adalimumab),DB00054[approved](Abciximab),DB00056[withdrawn,investigational,approved](Gemtuzumab ozogamicin),DB00072[investigational,approved](Trastuzumab),DB00073[approved](Rituximab),DB00074[investigational,approved](Basiliximab),DB00075[investigat…
db3.csv:1	161671567	rs779408679	CA	C	38	Ensembl							FCG2B_HUMAN	P31994	103	A->	frame shift	'N/A'	EXTRACELLULAR	TTDNC00464[investigational]	DB00002[approved](Cetuximab),DB00005[investigational,approved](Etanercept),DB00028[investigational,approved](Immune Globulin Human),DB00051[approved](Adalimumab),DB00054[approved](Abciximab),DB00056[withdrawn,investigational,approved](Gemtuzumab ozogamicin),DB00072[investigational,approved](Trastuzumab),DB00073[approved](Rituximab),DB00074[investigational,approved](Basiliximab),DB00075[investigat…
db4.csv:1	161641357		CA	C	38	ExAC_r0.3	AF=1.647e-05						FCG2B_HUMAN	P31994	103	A->	frame shift	'N/A'	EXTRACELLULAR	TTDNC00464[investigational]	DB00002[approved](Cetuximab),DB00005[investigational,approved](Etanercept),DB00028[investigational,approved](Immune Globulin Human),DB00051[approved](Adalimumab),DB00054[approved](Abciximab),DB00056[withdrawn,investigational,approved](Gemtuzumab ozogamicin),DB00072[investigational,approved](Trastuzumab),DB00073[approved](Rituximab),DB00074[investigational,approved](Basiliximab),DB00075[investigat…
db9.csv:1	161671472	COSM391200	CG	C	38	SANGER COSMIC							FCG2B_HUMAN	P31994	72	R->	frame shift	'N/A'	EXTRACELLULAR	TTDNC00464[investigational]	DB00002[approved](Cetuximab),DB00005[investigational,approved](Etanercept),DB00028[investigational,approved](Immune Globulin Human),DB00051[approved](Adalimumab),DB00054[approved](Abciximab),DB00056[withdrawn,investigational,approved](Gemtuzumab ozogamicin),DB00072[investigational,approved](Trastuzumab),DB00073[approved](Rituximab),DB00074[investigational,approved](Basiliximab),DB00075[investigat…
db10.csv:1	161641217	rs10917661	C	T	37	LUAD-TCGA							FCG2B_HUMAN	P31994	57	Q->*	stop created	'N/A'	EXTRACELLULAR	TTDNC00464[investigational]	DB00002[approved](b'Cetuximab'),DB00005[investigational,approved](b'Etanercept'),DB00028[investigational,approved](b'Immune Globulin Human'),DB00051[approved](b'Adalimumab'),DB00054[approved](b'Abciximab'),DB00056[withdrawn,investigational,approved](b'Gemtuzumab ozogamicin'),DB00072[investigational,approved](b'Trastuzumab'),DB00073[approved](b'Rituximab'),DB00074[investigational,approved](b'Basil…
db11.csv:1	161641217		C	T	37	AmbryShare	Cohort Freq:0.000257 (Breast Cancer)						FCG2B_HUMAN	P31994	57	Q->*	stop created	'N/A'	EXTRACELLULAR	TTDNC00464[investigational]	DB00002[approved](b'Cetuximab'),DB00005[investigational,approved](b'Etanercept'),DB00028[investigational,approved](b'Immune Globulin Human'),DB00051[approved](b'Adalimumab'),DB00054[approved](b'Abciximab'),DB00056[withdrawn,investigational,approved](b'Gemtuzumab ozogamicin'),DB00072[investigational,approved](b'Trastuzumab'),DB00073[approved](b'Rituximab'),DB00074[investigational,approved](b'Basil…
db2.csv:1	161671427	rs10917661	C	T	38	dbSNP 147	-.-						FCG2B_HUMAN	P31994	57	Q->*	stop created	'N/A'	EXTRACELLULAR	TTDNC00464[investigational]	DB00002[approved](Cetuximab),DB00005[investigational,approved](Etanercept),DB00028[investigational,approved](Immune Globulin Human),DB00051[approved](Adalimumab),DB00054[approved](Abciximab),DB00056[withdrawn,investigational,approved](Gemtuzumab ozogamicin),DB00072[investigational,approved](Trastuzumab),DB00073[approved](Rituximab),DB00074[investigational,approved](Basiliximab),DB00075[investigat…
db2.csv:1	161672978	rs757893646	G	A	38	dbSNP 147	-.-						FCG2B_HUMAN	P31994	132	W->*	stop created	'N/A'	EXTRACELLULAR	TTDNC00464[investigational]	DB00002[approved](Cetuximab),DB00005[investigational,approved](Etanercept),DB00028[investigational,approved](Immune Globulin Human),DB00051[approved](Adalimumab),DB00054[approved](Abciximab),DB00056[withdrawn,investigational,approved](Gemtuzumab ozogamicin),DB00072[investigational,approved](Trastuzumab),DB00073[approved](Rituximab),DB00074[investigational,approved](Basiliximab),DB00075[investigat…
db2.csv:1	161673189	rs751111330	C	A	38	dbSNP 147	-.-						FCG2B_HUMAN	P31994	202	Y->*	stop created	'N/A'	EXTRACELLULAR	TTDNC00464[investigational]	DB00002[approved](Cetuximab),DB00005[investigational,approved](Etanercept),DB00028[investigational,approved](Immune Globulin Human),DB00051[approved](Adalimumab),DB00054[approved](Abciximab),DB00056[withdrawn,investigational,approved](Gemtuzumab ozogamicin),DB00072[investigational,approved](Trastuzumab),DB00073[approved](Rituximab),DB00074[investigational,approved](Basiliximab),DB00075[investigat…
db3.csv:1	161671427	rs10917661	C	T	38	Ensembl							FCG2B_HUMAN	P31994	57	Q->*	stop created	'N/A'	EXTRACELLULAR	TTDNC00464[investigational]	DB00002[approved](Cetuximab),DB00005[investigational,approved](Etanercept),DB00028[investigational,approved](Immune Globulin Human),DB00051[approved](Adalimumab),DB00054[approved](Abciximab),DB00056[withdrawn,investigational,approved](Gemtuzumab ozogamicin),DB00072[investigational,approved](Trastuzumab),DB00073[approved](Rituximab),DB00074[investigational,approved](Basiliximab),DB00075[investigat…
db3.csv:1	161672978	rs757893646	G	A	38	Ensembl							FCG2B_HUMAN	P31994	132	W->*	stop created	'N/A'	EXTRACELLULAR	TTDNC00464[investigational]	DB00002[approved](Cetuximab),DB00005[investigational,approved](Etanercept),DB00028[investigational,approved](Immune Globulin Human),DB00051[approved](Adalimumab),DB00054[approved](Abciximab),DB00056[withdrawn,investigational,approved](Gemtuzumab ozogamicin),DB00072[investigational,approved](Trastuzumab),DB00073[approved](Rituximab),DB00074[investigational,approved](Basiliximab),DB00075[investigat…
db3.csv:1	161673189	rs751111330	C	A	38	Ensembl							FCG2B_HUMAN	P31994	202	Y->*	stop created	'N/A'	EXTRACELLULAR	TTDNC00464[investigational]	DB00002[approved](Cetuximab),DB00005[investigational,approved](Etanercept),DB00028[investigational,approved](Immune Globulin Human),DB00051[approved](Adalimumab),DB00054[approved](Abciximab),DB00056[withdrawn,investigational,approved](Gemtuzumab ozogamicin),DB00072[investigational,approved](Trastuzumab),DB00073[approved](Rituximab),DB00074[investigational,approved](Basiliximab),DB00075[investigat…
db4.csv:1	161641217	rs10917661	C	T	38	ExAC_r0.3	AF=4.118e-05						FCG2B_HUMAN	P31994	57	Q->*	stop created	'N/A'	EXTRACELLULAR	TTDNC00464[investigational]	DB00002[approved](Cetuximab),DB00005[investigational,approved](Etanercept),DB00028[investigational,approved](Immune Globulin Human),DB00051[approved](Adalimumab),DB00054[approved](Abciximab),DB00056[withdrawn,investigational,approved](Gemtuzumab ozogamicin),DB00072[investigational,approved](Trastuzumab),DB00073[approved](Rituximab),DB00074[investigational,approved](Basiliximab),DB00075[investigat…
db4.csv:1	161642768		G	A	38	ExAC_r0.3	AF=8.244e-06						FCG2B_HUMAN	P31994	132	W->*	stop created	'N/A'	EXTRACELLULAR	TTDNC00464[investigational]	DB00002[approved](Cetuximab),DB00005[investigational,approved](Etanercept),DB00028[investigational,approved](Immune Globulin Human),DB00051[approved](Adalimumab),DB00054[approved](Abciximab),DB00056[withdrawn,investigational,approved](Gemtuzumab ozogamicin),DB00072[investigational,approved](Trastuzumab),DB00073[approved](Rituximab),DB00074[investigational,approved](Basiliximab),DB00075[investigat…
db4.csv:1	161642979		C	A	38	ExAC_r0.3	AF=8.245e-06						FCG2B_HUMAN	P31994	202	Y->*	stop created	'N/A'	EXTRACELLULAR	TTDNC00464[investigational]	DB00002[approved](Cetuximab),DB00005[investigational,approved](Etanercept),DB00028[investigational,approved](Immune Globulin Human),DB00051[approved](Adalimumab),DB00054[approved](Abciximab),DB00056[withdrawn,investigational,approved](Gemtuzumab ozogamicin),DB00072[investigational,approved](Trastuzumab),DB00073[approved](Rituximab),DB00074[investigational,approved](Basiliximab),DB00075[investigat…
db9.csv:1	161671544	COSM2087326	C	T	38	SANGER COSMIC							FCG2B_HUMAN	P31994	96	Q->*	stop created	'N/A'	EXTRACELLULAR	TTDNC00464[investigational]	DB00002[approved](Cetuximab),DB00005[investigational,approved](Etanercept),DB00028[investigational,approved](Immune Globulin Human),DB00051[approved](Adalimumab),DB00054[approved](Abciximab),DB00056[withdrawn,investigational,approved](Gemtuzumab ozogamicin),DB00072[investigational,approved](Trastuzumab),DB00073[approved](Rituximab),DB00074[investigational,approved](Basiliximab),DB00075[investigat…
db9.csv:1	161671544	COSM4224374	C	T	38	SANGER COSMIC							FCG2B_HUMAN	P31994	96	Q->*	stop created	'N/A'	EXTRACELLULAR	TTDNC00464[investigational]	DB00002[approved](Cetuximab),DB00005[investigational,approved](Etanercept),DB00028[investigational,approved](Immune Globulin Human),DB00051[approved](Adalimumab),DB00054[approved](Abciximab),DB00056[withdrawn,investigational,approved](Gemtuzumab ozogamicin),DB00072[investigational,approved](Trastuzumab),DB00073[approved](Rituximab),DB00074[investigational,approved](Basiliximab),DB00075[investigat…
db9.csv:1	161673010	COSM2087333	C	T	38	SANGER COSMIC							FCG2B_HUMAN	P31994	143	Q->*	stop created	'N/A'	EXTRACELLULAR	TTDNC00464[investigational]	DB00002[approved](Cetuximab),DB00005[investigational,approved](Etanercept),DB00028[investigational,approved](Immune Globulin Human),DB00051[approved](Adalimumab),DB00054[approved](Abciximab),DB00056[withdrawn,investigational,approved](Gemtuzumab ozogamicin),DB00072[investigational,approved](Trastuzumab),DB00073[approved](Rituximab),DB00074[investigational,approved](Basiliximab),DB00075[investigat…
db9.csv:1	161673010	COSM4224383	C	T	38	SANGER COSMIC							FCG2B_HUMAN	P31994	143	Q->*	stop created	'N/A'	EXTRACELLULAR	TTDNC00464[investigational]	DB00002[approved](Cetuximab),DB00005[investigational,approved](Etanercept),DB00028[investigational,approved](Immune Globulin Human),DB00051[approved](Adalimumab),DB00054[approved](Abciximab),DB00056[withdrawn,investigational,approved](Gemtuzumab ozogamicin),DB00072[investigational,approved](Trastuzumab),DB00073[approved](Rituximab),DB00074[investigational,approved](Basiliximab),DB00075[investigat…
db9.csv:1	161671427	COSM5330279,rs10917661	C	T	38	SANGER COSMIC							FCG2B_HUMAN	P31994	57	Q->*	stop created	'N/A'	EXTRACELLULAR	TTDNC00464[investigational]	DB00002[approved](Cetuximab),DB00005[investigational,approved](Etanercept),DB00028[investigational,approved](Immune Globulin Human),DB00051[approved](Adalimumab),DB00054[approved](Abciximab),DB00056[withdrawn,investigational,approved](Gemtuzumab ozogamicin),DB00072[investigational,approved](Trastuzumab),DB00073[approved](Rituximab),DB00074[investigational,approved](Basiliximab),DB00075[investigat…
db9.csv:1	161671427	COSM5330280,rs10917661	C	T	38	SANGER COSMIC							FCG2B_HUMAN	P31994	57	Q->*	stop created	'N/A'	EXTRACELLULAR	TTDNC00464[investigational]	DB00002[approved](Cetuximab),DB00005[investigational,approved](Etanercept),DB00028[investigational,approved](Immune Globulin Human),DB00051[approved](Adalimumab),DB00054[approved](Abciximab),DB00056[withdrawn,investigational,approved](Gemtuzumab ozogamicin),DB00072[investigational,approved](Trastuzumab),DB00073[approved](Rituximab),DB00074[investigational,approved](Basiliximab),DB00075[investigat…
db9.csv:1	161671448	COSM386161	G	T	38	SANGER COSMIC							FCG2B_HUMAN	P31994	64	E->*	stop created	'N/A'	EXTRACELLULAR	TTDNC00464[investigational]	DB00002[approved](Cetuximab),DB00005[investigational,approved](Etanercept),DB00028[investigational,approved](Immune Globulin Human),DB00051[approved](Adalimumab),DB00054[approved](Abciximab),DB00056[withdrawn,investigational,approved](Gemtuzumab ozogamicin),DB00072[investigational,approved](Trastuzumab),DB00073[approved](Rituximab),DB00074[investigational,approved](Basiliximab),DB00075[investigat…
db Name	POS	ID	REF	ALT	Assembly	Source	ALL	EAS	AMR	AFR	EUR	SAS	protein id	protein ac	protein position	predicted protein change	mutation type	Membrane Proximal pTyr Sites	protein domain	ttd	drug bank
db11.csv:1	161518353		.	CACAG	37	AmbryShare	Cohort Freq:0.000053 (Breast Cancer)						FCG3A_HUMAN	P08637	59	Q->HC	frame shift	'N/A'	EXTRACELLULAR		DB00002[approved](b'Cetuximab'),DB00005[investigational,approved](b'Etanercept'),DB00028[investigational,approved](b'Immune Globulin Human'),DB00051[approved](b'Adalimumab'),DB00054[approved](b'Abciximab'),DB00056[withdrawn,investigational,approved](b'Gemtuzumab ozogamicin'),DB00072[investigational,approved](b'Trastuzumab'),DB00073[approved](b'Rituximab'),DB00074[investigational,approved](b'Basil…
db12.csv:1	161514545		GC	G	37	Wellderly | STSI	GC-1.0000,G-0.0000						FCG3A_HUMAN	P08637	175	L->	frame shift	'N/A'	EXTRACELLULAR
db2.csv:1	161544760	rs750253713	CT	C	38	dbSNP 147	-.-						FCG3A_HUMAN	P08637	173	R->	frame shift	'N/A'	EXTRACELLULAR		DB00002[approved](Cetuximab),DB00005[investigational,approved](Etanercept),DB00028[investigational,approved](Immune Globulin Human),DB00051[approved](Adalimumab),DB00054[approved](Abciximab),DB00056[withdrawn,investigational,approved](Gemtuzumab ozogamicin),DB00072[investigational,approved](Trastuzumab),DB00073[approved](Rituximab),DB00074[investigational,approved](Basiliximab),DB00075[investigat…
db2.csv:1	161544950	rs758083913	AC	A	38	dbSNP 147	-.-						FCG3A_HUMAN	P08637	110	L->	frame shift	'N/A'	EXTRACELLULAR		DB00002[approved](Cetuximab),DB00005[investigational,approved](Etanercept),DB00028[investigational,approved](Immune Globulin Human),DB00051[approved](Adalimumab),DB00054[approved](Abciximab),DB00056[withdrawn,investigational,approved](Gemtuzumab ozogamicin),DB00072[investigational,approved](Trastuzumab),DB00073[approved](Rituximab),DB00074[investigational,approved](Basiliximab),DB00075[investigat…
db2.csv:1	161548456	rs781481196	G	GT	38	dbSNP 147	-.-						FCG3A_HUMAN	P08637	95	T->N	frame shift	'N/A'	EXTRACELLULAR		DB00002[approved](Cetuximab),DB00005[investigational,approved](Etanercept),DB00028[investigational,approved](Immune Globulin Human),DB00051[approved](Adalimumab),DB00054[approved](Abciximab),DB00056[withdrawn,investigational,approved](Gemtuzumab ozogamicin),DB00072[investigational,approved](Trastuzumab),DB00073[approved](Rituximab),DB00074[investigational,approved](Basiliximab),DB00075[investigat…
db2.csv:1	161548499	rs748181680	CT	C	38	dbSNP 147	-.-						FCG3A_HUMAN	P08637	81	V->	frame shift	'N/A'	EXTRACELLULAR		DB00002[approved](Cetuximab),DB00005[investigational,approved](Etanercept),DB00028[investigational,approved](Immune Globulin Human),DB00051[approved](Adalimumab),DB00054[approved](Abciximab),DB00056[withdrawn,investigational,approved](Gemtuzumab ozogamicin),DB00072[investigational,approved](Trastuzumab),DB00073[approved](Rituximab),DB00074[investigational,approved](Basiliximab),DB00075[investigat…
db2.csv:1	161548562	rs770430447	ACTGTG	A	38	dbSNP 147	-.-						FCG3A_HUMAN	P08637	60	WFH->S	frame shift	'N/A'	EXTRACELLULAR		DB00002[approved](Cetuximab),DB00005[investigational,approved](Etanercept),DB00028[investigational,approved](Immune Globulin Human),DB00051[approved](Adalimumab),DB00054[approved](Abciximab),DB00056[withdrawn,investigational,approved](Gemtuzumab ozogamicin),DB00072[investigational,approved](Trastuzumab),DB00073[approved](Rituximab),DB00074[investigational,approved](Basiliximab),DB00075[investigat…
db2.csv:1	161548576	rs773814856	TC	T	38	dbSNP 147	-.-						FCG3A_HUMAN	P08637	55	D->	frame shift	'N/A'	EXTRACELLULAR		DB00002[approved](Cetuximab),DB00005[investigational,approved](Etanercept),DB00028[investigational,approved](Immune Globulin Human),DB00051[approved](Adalimumab),DB00054[approved](Abciximab),DB00056[withdrawn,investigational,approved](Gemtuzumab ozogamicin),DB00072[investigational,approved](Trastuzumab),DB00073[approved](Rituximab),DB00074[investigational,approved](Basiliximab),DB00075[investigat…
db3.csv:1	161544760	rs750253713	CT	C	38	Ensembl							FCG3A_HUMAN	P08637	173	R->	frame shift	'N/A'	EXTRACELLULAR		DB00002[approved](Cetuximab),DB00005[investigational,approved](Etanercept),DB00028[investigational,approved](Immune Globulin Human),DB00051[approved](Adalimumab),DB00054[approved](Abciximab),DB00056[withdrawn,investigational,approved](Gemtuzumab ozogamicin),DB00072[investigational,approved](Trastuzumab),DB00073[approved](Rituximab),DB00074[investigational,approved](Basiliximab),DB00075[investigat…
db3.csv:1	161544950	rs758083913	AC	A	38	Ensembl							FCG3A_HUMAN	P08637	110	L->	frame shift	'N/A'	EXTRACELLULAR		DB00002[approved](Cetuximab),DB00005[investigational,approved](Etanercept),DB00028[investigational,approved](Immune Globulin Human),DB00051[approved](Adalimumab),DB00054[approved](Abciximab),DB00056[withdrawn,investigational,approved](Gemtuzumab ozogamicin),DB00072[investigational,approved](Trastuzumab),DB00073[approved](Rituximab),DB00074[investigational,approved](Basiliximab),DB00075[investigat…
db3.csv:1	161548499	rs748181680	CT	C	38	Ensembl							FCG3A_HUMAN	P08637	81	V->	frame shift	'N/A'	EXTRACELLULAR		DB00002[approved](Cetuximab),DB00005[investigational,approved](Etanercept),DB00028[investigational,approved](Immune Globulin Human),DB00051[approved](Adalimumab),DB00054[approved](Abciximab),DB00056[withdrawn,investigational,approved](Gemtuzumab ozogamicin),DB00072[investigational,approved](Trastuzumab),DB00073[approved](Rituximab),DB00074[investigational,approved](Basiliximab),DB00075[investigat…
db3.csv:1	161548562	rs770430447	ACTGTG	A	38	Ensembl							FCG3A_HUMAN	P08637	60	WFH->S	frame shift	'N/A'	EXTRACELLULAR		DB00002[approved](Cetuximab),DB00005[investigational,approved](Etanercept),DB00028[investigational,approved](Immune Globulin Human),DB00051[approved](Adalimumab),DB00054[approved](Abciximab),DB00056[withdrawn,investigational,approved](Gemtuzumab ozogamicin),DB00072[investigational,approved](Trastuzumab),DB00073[approved](Rituximab),DB00074[investigational,approved](Basiliximab),DB00075[investigat…
db3.csv:1	161548576	rs773814856	TC	T	38	Ensembl							FCG3A_HUMAN	P08637	55	D->	frame shift	'N/A'	EXTRACELLULAR		DB00002[approved](Cetuximab),DB00005[investigational,approved](Etanercept),DB00028[investigational,approved](Immune Globulin Human),DB00051[approved](Adalimumab),DB00054[approved](Abciximab),DB00056[withdrawn,investigational,approved](Gemtuzumab ozogamicin),DB00072[investigational,approved](Trastuzumab),DB00073[approved](Rituximab),DB00074[investigational,approved](Basiliximab),DB00075[investigat…
db4.csv:1	161514550		CT	C	38	ExAC_r0.3	AF=2.471e-05						FCG3A_HUMAN	P08637	173	R->	frame shift	'N/A'	EXTRACELLULAR		DB00002[approved](Cetuximab),DB00005[investigational,approved](Etanercept),DB00028[investigational,approved](Immune Globulin Human),DB00051[approved](Adalimumab),DB00054[approved](Abciximab),DB00056[withdrawn,investigational,approved](Gemtuzumab ozogamicin),DB00072[investigational,approved](Trastuzumab),DB00073[approved](Rituximab),DB00074[investigational,approved](Basiliximab),DB00075[investigat…
db4.csv:1	161514740		AC	A	38	ExAC_r0.3	AF=8.249e-06						FCG3A_HUMAN	P08637	110	L->	frame shift	'N/A'	EXTRACELLULAR		DB00002[approved](Cetuximab),DB00005[investigational,approved](Etanercept),DB00028[investigational,approved](Immune Globulin Human),DB00051[approved](Adalimumab),DB00054[approved](Abciximab),DB00056[withdrawn,investigational,approved](Gemtuzumab ozogamicin),DB00072[investigational,approved](Trastuzumab),DB00073[approved](Rituximab),DB00074[investigational,approved](Basiliximab),DB00075[investigat…
db4.csv:1	161518246		G	GT	38	ExAC_r0.3	AF=8.236e-06						FCG3A_HUMAN	P08637	95	T->N	frame shift	'N/A'	EXTRACELLULAR		DB00002[approved](Cetuximab),DB00005[investigational,approved](Etanercept),DB00028[investigational,approved](Immune Globulin Human),DB00051[approved](Adalimumab),DB00054[approved](Abciximab),DB00056[withdrawn,investigational,approved](Gemtuzumab ozogamicin),DB00072[investigational,approved](Trastuzumab),DB00073[approved](Rituximab),DB00074[investigational,approved](Basiliximab),DB00075[investigat…
db4.csv:1	161518289		CT	C	38	ExAC_r0.3	AF=2.471e-05						FCG3A_HUMAN	P08637	81	V->	frame shift	'N/A'	EXTRACELLULAR		DB00002[approved](Cetuximab),DB00005[investigational,approved](Etanercept),DB00028[investigational,approved](Immune Globulin Human),DB00051[approved](Adalimumab),DB00054[approved](Abciximab),DB00056[withdrawn,investigational,approved](Gemtuzumab ozogamicin),DB00072[investigational,approved](Trastuzumab),DB00073[approved](Rituximab),DB00074[investigational,approved](Basiliximab),DB00075[investigat…
db4.csv:1	161518352		ACTGTG	A	38	ExAC_r0.3	AF=4.118e-05						FCG3A_HUMAN	P08637	60	WFH->S	frame shift	'N/A'	EXTRACELLULAR		DB00002[approved](Cetuximab),DB00005[investigational,approved](Etanercept),DB00028[investigational,approved](Immune Globulin Human),DB00051[approved](Adalimumab),DB00054[approved](Abciximab),DB00056[withdrawn,investigational,approved](Gemtuzumab ozogamicin),DB00072[investigational,approved](Trastuzumab),DB00073[approved](Rituximab),DB00074[investigational,approved](Basiliximab),DB00075[investigat…
db4.csv:1	161518366		TC	T	38	ExAC_r0.3	AF=8.236e-06						FCG3A_HUMAN	P08637	55	D->	frame shift	'N/A'	EXTRACELLULAR		DB00002[approved](Cetuximab),DB00005[investigational,approved](Etanercept),DB00028[investigational,approved](Immune Globulin Human),DB00051[approved](Adalimumab),DB00054[approved](Abciximab),DB00056[withdrawn,investigational,approved](Gemtuzumab ozogamicin),DB00072[investigational,approved](Trastuzumab),DB00073[approved](Rituximab),DB00074[investigational,approved](Basiliximab),DB00075[investigat…
db5.csv:1	161544816		AT	A	38	deCODE					-.-		FCG3A_HUMAN	P08637	154	N->	frame shift	'N/A'	EXTRACELLULAR		DB00002[approved](Cetuximab),DB00005[investigational,approved](Etanercept),DB00028[investigational,approved](Immune Globulin Human),DB00051[approved](Adalimumab),DB00054[approved](Abciximab),DB00056[withdrawn,investigational,approved](Gemtuzumab ozogamicin),DB00072[investigational,approved](Trastuzumab),DB00073[approved](Rituximab),DB00074[investigational,approved](Basiliximab),DB00075[investigat…
db10.csv:1	161518412	TCGA-46-3765-01A-01D-0983-08	T	A	37	LUSC-TCGA							FCG3A_HUMAN	P08637	40	K->*	stop created	'N/A'	EXTRACELLULAR		DB00002[approved](b'Cetuximab'),DB00005[investigational,approved](b'Etanercept'),DB00028[investigational,approved](b'Immune Globulin Human'),DB00051[approved](b'Adalimumab'),DB00054[approved](b'Abciximab'),DB00056[withdrawn,investigational,approved](b'Gemtuzumab ozogamicin'),DB00072[investigational,approved](b'Trastuzumab'),DB00073[approved](b'Rituximab'),DB00074[investigational,approved](b'Basil…
db11.csv:1	161518315		C	T	37	AmbryShare	Cohort Freq:0.001011 (Breast Cancer) ; 0.001 (Ovarian Cancer)						FCG3A_HUMAN	P08637	72	S->*	stop created	'N/A'	EXTRACELLULAR		DB00002[approved](b'Cetuximab'),DB00005[investigational,approved](b'Etanercept'),DB00028[investigational,approved](b'Immune Globulin Human'),DB00051[approved](b'Adalimumab'),DB00054[approved](b'Abciximab'),DB00056[withdrawn,investigational,approved](b'Gemtuzumab ozogamicin'),DB00072[investigational,approved](b'Trastuzumab'),DB00073[approved](b'Rituximab'),DB00074[investigational,approved](b'Basil…
db11.csv:1	161518415		G	A	37	AmbryShare	Cohort Freq:0.000109 (Breast Cancer)						FCG3A_HUMAN	P08637	39	E->*	stop created	'N/A'	EXTRACELLULAR		DB00002[approved](b'Cetuximab'),DB00005[investigational,approved](b'Etanercept'),DB00028[investigational,approved](b'Immune Globulin Human'),DB00051[approved](b'Adalimumab'),DB00054[approved](b'Abciximab'),DB00056[withdrawn,investigational,approved](b'Gemtuzumab ozogamicin'),DB00072[investigational,approved](b'Trastuzumab'),DB00073[approved](b'Rituximab'),DB00074[investigational,approved](b'Basil…
db11.csv:1	161514645		T	C	37	AmbryShare	Cohort Freq:0.000056 (Breast Cancer)						FCG3A_HUMAN	P08637	141	Y->*	stop created	'N/A'	EXTRACELLULAR		DB00002[approved](b'Cetuximab'),DB00005[investigational,approved](b'Etanercept'),DB00028[investigational,approved](b'Immune Globulin Human'),DB00051[approved](b'Adalimumab'),DB00054[approved](b'Abciximab'),DB00056[withdrawn,investigational,approved](b'Gemtuzumab ozogamicin'),DB00072[investigational,approved](b'Trastuzumab'),DB00073[approved](b'Rituximab'),DB00074[investigational,approved](b'Basil…
db12.csv:1	161514618		A	T	37	Wellderly | STSI	A-0.9969,T-0.0031						FCG3A_HUMAN	P08637	150	Y->*	stop created	'N/A'	EXTRACELLULAR
db12.csv:1	161514618		A	T	37	Wellderly | STSI	A-0.9990,T-0.0010						FCG3A_HUMAN	P08637	150	Y->*	stop created	'N/A'	EXTRACELLULAR
db2.csv:1	161543155	rs754916857	G	A	38	dbSNP 147	-.-						FCG3A_HUMAN	P08637	208	Q->*	stop created	'N/A'	EXTRACELLULAR		DB00002[approved](Cetuximab),DB00005[investigational,approved](Etanercept),DB00028[investigational,approved](Immune Globulin Human),DB00051[approved](Adalimumab),DB00054[approved](Abciximab),DB00056[withdrawn,investigational,approved](Gemtuzumab ozogamicin),DB00072[investigational,approved](Trastuzumab),DB00073[approved](Rituximab),DB00074[investigational,approved](Basiliximab),DB00075[investigat…
db2.csv:1	161548532	rs368021338	G	A,C	38	dbSNP 147	-.-						FCG3A_HUMAN	P08637	70	Q->*	stop created	'N/A'	EXTRACELLULAR		DB00002[approved](Cetuximab),DB00005[investigational,approved](Etanercept),DB00028[investigational,approved](Immune Globulin Human),DB00051[approved](Adalimumab),DB00054[approved](Abciximab),DB00056[withdrawn,investigational,approved](Gemtuzumab ozogamicin),DB00072[investigational,approved](Trastuzumab),DB00073[approved](Rituximab),DB00074[investigational,approved](Basiliximab),DB00075[investigat…
db2.csv:1	161548625	rs565792189	C	A,T	38	dbSNP 147	0.0001997						FCG3A_HUMAN	P08637	39	E->*	stop created	'N/A'	EXTRACELLULAR		DB00002[approved](Cetuximab),DB00005[investigational,approved](Etanercept),DB00028[investigational,approved](Immune Globulin Human),DB00051[approved](Adalimumab),DB00054[approved](Abciximab),DB00056[withdrawn,investigational,approved](Gemtuzumab ozogamicin),DB00072[investigational,approved](Trastuzumab),DB00073[approved](Rituximab),DB00074[investigational,approved](Basiliximab),DB00075[investigat…
db3.csv:1	161543155	rs754916857	G	A	38	Ensembl							FCG3A_HUMAN	P08637	208	Q->*	stop created	'N/A'	EXTRACELLULAR		DB00002[approved](Cetuximab),DB00005[investigational,approved](Etanercept),DB00028[investigational,approved](Immune Globulin Human),DB00051[approved](Adalimumab),DB00054[approved](Abciximab),DB00056[withdrawn,investigational,approved](Gemtuzumab ozogamicin),DB00072[investigational,approved](Trastuzumab),DB00073[approved](Rituximab),DB00074[investigational,approved](Basiliximab),DB00075[investigat…
db3.csv:1	161548532	rs368021338	G	A,C	38	Ensembl							FCG3A_HUMAN	P08637	70	Q->*	stop created	'N/A'	EXTRACELLULAR		DB00002[approved](Cetuximab),DB00005[investigational,approved](Etanercept),DB00028[investigational,approved](Immune Globulin Human),DB00051[approved](Adalimumab),DB00054[approved](Abciximab),DB00056[withdrawn,investigational,approved](Gemtuzumab ozogamicin),DB00072[investigational,approved](Trastuzumab),DB00073[approved](Rituximab),DB00074[investigational,approved](Basiliximab),DB00075[investigat…
db3.csv:1	161548625	rs565792189	C	A,T	38	Ensembl	MAF=0.000199681						FCG3A_HUMAN	P08637	39	E->*	stop created	'N/A'	EXTRACELLULAR		DB00002[approved](Cetuximab),DB00005[investigational,approved](Etanercept),DB00028[investigational,approved](Immune Globulin Human),DB00051[approved](Adalimumab),DB00054[approved](Abciximab),DB00056[withdrawn,investigational,approved](Gemtuzumab ozogamicin),DB00072[investigational,approved](Trastuzumab),DB00073[approved](Rituximab),DB00074[investigational,approved](Basiliximab),DB00075[investigat…
db4.csv:1	161512945		G	A	38	ExAC_r0.3	AF=8.237e-06						FCG3A_HUMAN	P08637	208	Q->*	stop created	'N/A'	EXTRACELLULAR		DB00002[approved](Cetuximab),DB00005[investigational,approved](Etanercept),DB00028[investigational,approved](Immune Globulin Human),DB00051[approved](Adalimumab),DB00054[approved](Abciximab),DB00056[withdrawn,investigational,approved](Gemtuzumab ozogamicin),DB00072[investigational,approved](Trastuzumab),DB00073[approved](Rituximab),DB00074[investigational,approved](Basiliximab),DB00075[investigat…
db4.csv:1	161518322		G	A,C	38	ExAC_r0.3	AF=1.400e-04,8.236e-06						FCG3A_HUMAN	P08637	70	Q->*	stop created	'N/A'	EXTRACELLULAR		DB00002[approved](Cetuximab),DB00005[investigational,approved](Etanercept),DB00028[investigational,approved](Immune Globulin Human),DB00051[approved](Adalimumab),DB00054[approved](Abciximab),DB00056[withdrawn,investigational,approved](Gemtuzumab ozogamicin),DB00072[investigational,approved](Trastuzumab),DB00073[approved](Rituximab),DB00074[investigational,approved](Basiliximab),DB00075[investigat…
db4.csv:1	161518415		C	T,A	38	ExAC_r0.3	AF=1.318e-04,8.237e-06						FCG3A_HUMAN	P08637	39	E->*	stop created	'N/A'	EXTRACELLULAR		DB00002[approved](Cetuximab),DB00005[investigational,approved](Etanercept),DB00028[investigational,approved](Immune Globulin Human),DB00051[approved](Adalimumab),DB00054[approved](Abciximab),DB00056[withdrawn,investigational,approved](Gemtuzumab ozogamicin),DB00072[investigational,approved](Trastuzumab),DB00073[approved](Rituximab),DB00074[investigational,approved](Basiliximab),DB00075[investigat…
db5.csv:1	161548532	rs368021338	G	A	38	deCODE					-.-		FCG3A_HUMAN	P08637	70	Q->*	stop created	'N/A'	EXTRACELLULAR		DB00002[approved](Cetuximab),DB00005[investigational,approved](Etanercept),DB00028[investigational,approved](Immune Globulin Human),DB00051[approved](Adalimumab),DB00054[approved](Abciximab),DB00056[withdrawn,investigational,approved](Gemtuzumab ozogamicin),DB00072[investigational,approved](Trastuzumab),DB00073[approved](Rituximab),DB00074[investigational,approved](Basiliximab),DB00075[investigat…
db9.csv:1	161548622	COSM676637	T	A	38	SANGER COSMIC							FCG3A_HUMAN	P08637	40	K->*	stop created	'N/A'	EXTRACELLULAR		DB00002[approved](Cetuximab),DB00005[investigational,approved](Etanercept),DB00028[investigational,approved](Immune Globulin Human),DB00051[approved](Adalimumab),DB00054[approved](Abciximab),DB00056[withdrawn,investigational,approved](Gemtuzumab ozogamicin),DB00072[investigational,approved](Trastuzumab),DB00073[approved](Rituximab),DB00074[investigational,approved](Basiliximab),DB00075[investigat…
db2.csv:1	161543107	rs763037156	C	A	38	dbSNP 147	-.-						FCG3A_HUMAN	P08637	224	G->*	stop created	'N/A'	TRANSMEMBRANE		DB00002[approved](Cetuximab),DB00005[investigational,approved](Etanercept),DB00028[investigational,approved](Immune Globulin Human),DB00051[approved](Adalimumab),DB00054[approved](Abciximab),DB00056[withdrawn,investigational,approved](Gemtuzumab ozogamicin),DB00072[investigational,approved](Trastuzumab),DB00073[approved](Rituximab),DB00074[investigational,approved](Basiliximab),DB00075[investigat…
db3.csv:1	161543107	rs763037156	C	A	38	Ensembl							FCG3A_HUMAN	P08637	224	G->*	stop created	'N/A'	TRANSMEMBRANE		DB00002[approved](Cetuximab),DB00005[investigational,approved](Etanercept),DB00028[investigational,approved](Immune Globulin Human),DB00051[approved](Adalimumab),DB00054[approved](Abciximab),DB00056[withdrawn,investigational,approved](Gemtuzumab ozogamicin),DB00072[investigational,approved](Trastuzumab),DB00073[approved](Rituximab),DB00074[investigational,approved](Basiliximab),DB00075[investigat…
db4.csv:1	161512897		C	A	38	ExAC_r0.3	AF=1.647e-05						FCG3A_HUMAN	P08637	224	G->*	stop created	'N/A'	TRANSMEMBRANE		DB00002[approved](Cetuximab),DB00005[investigational,approved](Etanercept),DB00028[investigational,approved](Immune Globulin Human),DB00051[approved](Adalimumab),DB00054[approved](Abciximab),DB00056[withdrawn,investigational,approved](Gemtuzumab ozogamicin),DB00072[investigational,approved](Trastuzumab),DB00073[approved](Rituximab),DB00074[investigational,approved](Basiliximab),DB00075[investigat…
db Name	POS	ID	REF	ALT	Assembly	Source	ALL	EAS	AMR	AFR	EUR	SAS	protein id	protein ac	protein position	predicted protein change	mutation type	Membrane Proximal pTyr Sites	protein domain	ttd	drug bank
db12.csv:1	149760169		GA	G	37	Wellderly | STSI	GA-0.9984,G-0.0016						FCGR1_HUMAN	P12314	185	V->	frame shift	'N/A'	EXTRACELLULAR	TTDR00311[investigational]
db12.csv:1	149761660		GA	G	37	Wellderly | STSI	GA-1.0000,G-0.0000						FCGR1_HUMAN	P12314	204	E->	frame shift	'N/A'	EXTRACELLULAR	TTDR00311[investigational]
db12.csv:1	149760126		TG	T	37	Wellderly | STSI	TG-1.0000,T-0.0000						FCGR1_HUMAN	P12314	171	M->	frame shift	'N/A'	EXTRACELLULAR	TTDR00311[investigational]
db3.csv:1	149784152	rs782069759	C	CG	38	Ensembl							FCGR1_HUMAN	P12314	68	P->R	frame shift	'N/A'	EXTRACELLULAR	TTDR00311[investigational]	DB00002[approved](Cetuximab),DB00005[investigational,approved](Etanercept),DB00028[investigational,approved](Immune Globulin Human),DB00051[approved](Adalimumab),DB00054[approved](Abciximab),DB00056[withdrawn,investigational,approved](Gemtuzumab ozogamicin),DB00072[investigational,approved](Trastuzumab),DB00073[approved](Rituximab),DB00074[investigational,approved](Basiliximab),DB00075[investigat…
db3.csv:1	149788526	TMP_ESP_1_149760083_149760083	GA	G	38	Ensembl							FCGR1_HUMAN	P12314	156	L->	frame shift	'N/A'	EXTRACELLULAR	TTDR00311[investigational]	DB00002[approved](Cetuximab),DB00005[investigational,approved](Etanercept),DB00028[investigational,approved](Immune Globulin Human),DB00051[approved](Adalimumab),DB00054[approved](Abciximab),DB00056[withdrawn,investigational,approved](Gemtuzumab ozogamicin),DB00072[investigational,approved](Trastuzumab),DB00073[approved](Rituximab),DB00074[investigational,approved](Basiliximab),DB00075[investigat…
db3.csv:1	149788602	rs4058436	T	TAC	38	Ensembl							FCGR1_HUMAN	P12314	182	S->Y	frame shift	'N/A'	EXTRACELLULAR	TTDR00311[investigational]	DB00002[approved](Cetuximab),DB00005[investigational,approved](Etanercept),DB00028[investigational,approved](Immune Globulin Human),DB00051[approved](Adalimumab),DB00054[approved](Abciximab),DB00056[withdrawn,investigational,approved](Gemtuzumab ozogamicin),DB00072[investigational,approved](Trastuzumab),DB00073[approved](Rituximab),DB00074[investigational,approved](Basiliximab),DB00075[investigat…
db9.csv:1	149791243	COSM1289975	AG	A	38	SANGER COSMIC							FCGR1_HUMAN	P12314	284	Q->	frame shift	'N/A'	EXTRACELLULAR	TTDR00311[investigational]	DB00002[approved](Cetuximab),DB00005[investigational,approved](Etanercept),DB00028[investigational,approved](Immune Globulin Human),DB00051[approved](Adalimumab),DB00054[approved](Abciximab),DB00056[withdrawn,investigational,approved](Gemtuzumab ozogamicin),DB00072[investigational,approved](Trastuzumab),DB00073[approved](Rituximab),DB00074[investigational,approved](Basiliximab),DB00075[investigat…
db2.csv:1	149791275	rs781902630	T	TTCTA	38	dbSNP 147	-.-						FCGR1_HUMAN	P12314	295	F->FY	frame shift	'N/A'	TRANSMEMBRANE	TTDR00311[investigational]	DB00002[approved](Cetuximab),DB00005[investigational,approved](Etanercept),DB00028[investigational,approved](Immune Globulin Human),DB00051[approved](Adalimumab),DB00054[approved](Abciximab),DB00056[withdrawn,investigational,approved](Gemtuzumab ozogamicin),DB00072[investigational,approved](Trastuzumab),DB00073[approved](Rituximab),DB00074[investigational,approved](Basiliximab),DB00075[investigat…
db3.csv:1	149791274	rs781902630	T	TTCTA	38	Ensembl							FCGR1_HUMAN	P12314	294	L->LS	frame shift	'N/A'	TRANSMEMBRANE	TTDR00311[investigational]	DB00002[approved](Cetuximab),DB00005[investigational,approved](Etanercept),DB00028[investigational,approved](Immune Globulin Human),DB00051[approved](Adalimumab),DB00054[approved](Abciximab),DB00056[withdrawn,investigational,approved](Gemtuzumab ozogamicin),DB00072[investigational,approved](Trastuzumab),DB00073[approved](Rituximab),DB00074[investigational,approved](Basiliximab),DB00075[investigat…
db4.csv:1	149762831		T	TTCTA	38	ExAC_r0.3	AF=1.020e-05						FCGR1_HUMAN	P12314	295	F->FY	frame shift	'N/A'	TRANSMEMBRANE	TTDR00311[investigational]	DB00002[approved](Cetuximab),DB00005[investigational,approved](Etanercept),DB00028[investigational,approved](Immune Globulin Human),DB00051[approved](Adalimumab),DB00054[approved](Abciximab),DB00056[withdrawn,investigational,approved](Gemtuzumab ozogamicin),DB00072[investigational,approved](Trastuzumab),DB00073[approved](Rituximab),DB00074[investigational,approved](Basiliximab),DB00075[investigat…
db10.csv:1	149760120	TCGA-GD-A76B-01A-11D-A32B-08	C	G	37	BLCA-TCGA							FCGR1_HUMAN	P12314	169	S->*	stop created	'N/A'	EXTRACELLULAR	TTDR00311[investigational]	DB00002[approved](b'Cetuximab'),DB00005[investigational,approved](b'Etanercept'),DB00028[investigational,approved](b'Immune Globulin Human'),DB00051[approved](b'Adalimumab'),DB00054[approved](b'Abciximab'),DB00056[withdrawn,investigational,approved](b'Gemtuzumab ozogamicin'),DB00072[investigational,approved](b'Trastuzumab'),DB00073[approved](b'Rituximab'),DB00074[investigational,approved](b'Basil…
db10.csv:1	149755775	TCGA-C5-A1BQ-01C-11D-A20U-09	C	G	37	CESC-TCGA							FCGR1_HUMAN	P12314	90	S->*	stop created	'N/A'	EXTRACELLULAR	TTDR00311[investigational]	DB00002[approved](b'Cetuximab'),DB00005[investigational,approved](b'Etanercept'),DB00028[investigational,approved](b'Immune Globulin Human'),DB00051[approved](b'Adalimumab'),DB00054[approved](b'Abciximab'),DB00056[withdrawn,investigational,approved](b'Gemtuzumab ozogamicin'),DB00072[investigational,approved](b'Trastuzumab'),DB00073[approved](b'Rituximab'),DB00074[investigational,approved](b'Basil…
db11.csv:1	149761759		C	T	37	AmbryShare	Cohort Freq:0.000164 (Breast Cancer) ; 0.000257 (Ovarian Cancer)						FCGR1_HUMAN	P12314	237	R->*	stop created	'N/A'	EXTRACELLULAR	TTDR00311[investigational]	DB00002[approved](b'Cetuximab'),DB00005[investigational,approved](b'Etanercept'),DB00028[investigational,approved](b'Immune Globulin Human'),DB00051[approved](b'Adalimumab'),DB00054[approved](b'Abciximab'),DB00056[withdrawn,investigational,approved](b'Gemtuzumab ozogamicin'),DB00072[investigational,approved](b'Trastuzumab'),DB00073[approved](b'Rituximab'),DB00074[investigational,approved](b'Basil…
db11.csv:1	149755780		C	T	37	AmbryShare	Cohort Freq:0.004579 (Breast Cancer) ; 0.003474 (Ovarian Cancer)						FCGR1_HUMAN	P12314	92	R->*	stop created	'N/A'	EXTRACELLULAR	TTDR00311[investigational]	DB00002[approved](b'Cetuximab'),DB00005[investigational,approved](b'Etanercept'),DB00028[investigational,approved](b'Immune Globulin Human'),DB00051[approved](b'Adalimumab'),DB00054[approved](b'Abciximab'),DB00056[withdrawn,investigational,approved](b'Gemtuzumab ozogamicin'),DB00072[investigational,approved](b'Trastuzumab'),DB00073[approved](b'Rituximab'),DB00074[investigational,approved](b'Basil…
db11.csv:1	149755703		G	A	37	AmbryShare	Cohort Freq:0.001211 (Breast Cancer) ; 0.000549 (Ovarian Cancer)						FCGR1_HUMAN	P12314	66	S->*	stop created	'N/A'	EXTRACELLULAR	TTDR00311[investigational]	DB00002[approved](b'Cetuximab'),DB00005[investigational,approved](b'Etanercept'),DB00028[investigational,approved](b'Immune Globulin Human'),DB00051[approved](b'Adalimumab'),DB00054[approved](b'Abciximab'),DB00056[withdrawn,investigational,approved](b'Gemtuzumab ozogamicin'),DB00072[investigational,approved](b'Trastuzumab'),DB00073[approved](b'Rituximab'),DB00074[investigational,approved](b'Basil…
db11.csv:1	149760029		C	T	37	AmbryShare	Cohort Freq:0.000068 (Breast Cancer)						FCGR1_HUMAN	P12314	139	R->*	stop created	'N/A'	EXTRACELLULAR	TTDR00311[investigational]	DB00002[approved](b'Cetuximab'),DB00005[investigational,approved](b'Etanercept'),DB00028[investigational,approved](b'Immune Globulin Human'),DB00051[approved](b'Adalimumab'),DB00054[approved](b'Abciximab'),DB00056[withdrawn,investigational,approved](b'Gemtuzumab ozogamicin'),DB00072[investigational,approved](b'Trastuzumab'),DB00073[approved](b'Rituximab'),DB00074[investigational,approved](b'Basil…
db11.csv:1	149760128		C	T	37	AmbryShare	Cohort Freq:0.000268 (Breast Cancer)						FCGR1_HUMAN	P12314	172	G->*	stop created	'N/A'	EXTRACELLULAR	TTDR00311[investigational]	DB00002[approved](b'Cetuximab'),DB00005[investigational,approved](b'Etanercept'),DB00028[investigational,approved](b'Immune Globulin Human'),DB00051[approved](b'Adalimumab'),DB00054[approved](b'Abciximab'),DB00056[withdrawn,investigational,approved](b'Gemtuzumab ozogamicin'),DB00072[investigational,approved](b'Trastuzumab'),DB00073[approved](b'Rituximab'),DB00074[investigational,approved](b'Basil…
db11.csv:1	149761830		G	A	37	AmbryShare	Cohort Freq:0.000057 (Breast Cancer)						FCGR1_HUMAN	P12314	260	C->*	stop created	'N/A'	EXTRACELLULAR	TTDR00311[investigational]	DB00002[approved](b'Cetuximab'),DB00005[investigational,approved](b'Etanercept'),DB00028[investigational,approved](b'Immune Globulin Human'),DB00051[approved](b'Adalimumab'),DB00054[approved](b'Abciximab'),DB00056[withdrawn,investigational,approved](b'Gemtuzumab ozogamicin'),DB00072[investigational,approved](b'Trastuzumab'),DB00073[approved](b'Rituximab'),DB00074[investigational,approved](b'Basil…
db11.csv:1	149761831		C	T	37	AmbryShare	Cohort Freq:0.000057 (Breast Cancer)						FCGR1_HUMAN	P12314	261	E->*	stop created	'N/A'	EXTRACELLULAR	TTDR00311[investigational]	DB00002[approved](b'Cetuximab'),DB00005[investigational,approved](b'Etanercept'),DB00028[investigational,approved](b'Immune Globulin Human'),DB00051[approved](b'Adalimumab'),DB00054[approved](b'Abciximab'),DB00056[withdrawn,investigational,approved](b'Gemtuzumab ozogamicin'),DB00072[investigational,approved](b'Trastuzumab'),DB00073[approved](b'Rituximab'),DB00074[investigational,approved](b'Basil…
db11.csv:1	149755716		G	A	37	AmbryShare	Cohort Freq:0.000058 (Breast Cancer)						FCGR1_HUMAN	P12314	70	Y->*	stop created	'N/A'	EXTRACELLULAR	TTDR00311[investigational]	DB00002[approved](b'Cetuximab'),DB00005[investigational,approved](b'Etanercept'),DB00028[investigational,approved](b'Immune Globulin Human'),DB00051[approved](b'Adalimumab'),DB00054[approved](b'Abciximab'),DB00056[withdrawn,investigational,approved](b'Gemtuzumab ozogamicin'),DB00072[investigational,approved](b'Trastuzumab'),DB00073[approved](b'Rituximab'),DB00074[investigational,approved](b'Basil…
db12.csv:1	149755780		C	T	37	Wellderly | STSI	C-0.9969,T-0.0031						FCGR1_HUMAN	P12314	92	R->*	stop created	'N/A'	EXTRACELLULAR	TTDR00311[investigational]
db12.csv:1	149761720	rs1338887,rs71237058	C	T	37	Wellderly | STSI	C-1.0000,T-0.0000						FCGR1_HUMAN	P12314	224	Q->*	stop created	'N/A'	EXTRACELLULAR	TTDR00311[investigational]
db12.csv:1	149761786	rs637882,rs71622661	C	T	37	Wellderly | STSI	C-1.0000,T-0.0000						FCGR1_HUMAN	P12314	246	Q->*	stop created	'N/A'	EXTRACELLULAR	TTDR00311[investigational]
db13.csv:chr1	149755780	rs74315310	C	T	37	PGP veritas	ESP6500_AF=0.0039						FCGR1_HUMAN	P12314	92	R->*	stop created	'N/A'	EXTRACELLULAR	TTDR00311[investigational]	DB00002[approved](b'Cetuximab'),DB00005[investigational,approved](b'Etanercept'),DB00028[investigational,approved](b'Immune Globulin Human'),DB00051[approved](b'Adalimumab'),DB00054[approved](b'Abciximab'),DB00056[withdrawn,investigational,approved](b'Gemtuzumab ozogamicin'),DB00072[investigational,approved](b'Trastuzumab'),DB00073[approved](b'Rituximab'),DB00074[investigational,approved](b'Basil…
db13.csv:chr1	149755780	-.-	C	T	37	PGP veritas	-.-						FCGR1_HUMAN	P12314	92	R->*	stop created	'N/A'	EXTRACELLULAR	TTDR00311[investigational]	DB00002[approved](b'Cetuximab'),DB00005[investigational,approved](b'Etanercept'),DB00028[investigational,approved](b'Immune Globulin Human'),DB00051[approved](b'Adalimumab'),DB00054[approved](b'Abciximab'),DB00056[withdrawn,investigational,approved](b'Gemtuzumab ozogamicin'),DB00072[investigational,approved](b'Trastuzumab'),DB00073[approved](b'Rituximab'),DB00074[investigational,approved](b'Basil…
db13.csv:chr1	149755780	-.-	C	T	37	PGP veritas	-.-						FCGR1_HUMAN	P12314	92	R->*	stop created	'N/A'	EXTRACELLULAR	TTDR00311[investigational]	DB00002[approved](Cetuximab),DB00005[investigational,approved](Etanercept),DB00028[investigational,approved](Immune Globulin Human),DB00051[approved](Adalimumab),DB00054[approved](Abciximab),DB00056[withdrawn,investigational,approved](Gemtuzumab ozogamicin),DB00072[investigational,approved](Trastuzumab),DB00073[approved](Rituximab),DB00074[investigational,approved](Basiliximab),DB00075[investigat…
db1.csv:1	149788473	rs370037400	C	T	38	1000 Genomes ph3	-.-	EAS_AF=0	AMR_AF=0	AFR_AF=0.0015	EUR_AF=0	SAS_AF=0	FCGR1_HUMAN	P12314	139	R->*	stop created	'N/A'	EXTRACELLULAR	TTDR00311[investigational]	DB00002[approved](b'Cetuximab') DB00005[investigational approved](b'Etanercept') DB00028[investigational approved](b'Immune Globulin Human') DB00056[withdrawn investigational approved](b'Gemtuzumab ozogamicin') DB00072[investigational approved](b'Trastuzumab') DB00073[approved](b'Rituximab') DB00074[investigational approved](b'Basiliximab') DB00075[investigational approved](b'Muromonab')
db1.csv:1	149784224	rs74315310	C	T	38	1000 Genomes ph3	-.-	EAS_AF=0.001	AMR_AF=0.0101	AFR_AF=0	EUR_AF=0.008	SAS_AF=0.0031	FCGR1_HUMAN	P12314	92	R->*	stop created	'N/A'	EXTRACELLULAR	TTDR00311[investigational]	DB00002[approved](b'Cetuximab') DB00005[investigational approved](b'Etanercept') DB00028[investigational approved](b'Immune Globulin Human') DB00056[withdrawn investigational approved](b'Gemtuzumab ozogamicin') DB00072[investigational approved](b'Trastuzumab') DB00073[approved](b'Rituximab') DB00074[investigational approved](b'Basiliximab') DB00075[investigational approved](b'Muromonab')
db2.csv:1	149784219	rs782099581	C	A	38	dbSNP 147	-.-						FCGR1_HUMAN	P12314	90	S->*	stop created	'N/A'	EXTRACELLULAR	TTDR00311[investigational]	DB00002[approved](Cetuximab),DB00005[investigational,approved](Etanercept),DB00028[investigational,approved](Immune Globulin Human),DB00051[approved](Adalimumab),DB00054[approved](Abciximab),DB00056[withdrawn,investigational,approved](Gemtuzumab ozogamicin),DB00072[investigational,approved](Trastuzumab),DB00073[approved](Rituximab),DB00074[investigational,approved](Basiliximab),DB00075[investigat…
db2.csv:1	149788369	rs782517690	G	A	38	dbSNP 147	-.-						FCGR1_HUMAN	P12314	104	W->*	stop created	'N/A'	EXTRACELLULAR	TTDR00311[investigational]	DB00002[approved](Cetuximab),DB00005[investigational,approved](Etanercept),DB00028[investigational,approved](Immune Globulin Human),DB00051[approved](Adalimumab),DB00054[approved](Abciximab),DB00056[withdrawn,investigational,approved](Gemtuzumab ozogamicin),DB00072[investigational,approved](Trastuzumab),DB00073[approved](Rituximab),DB00074[investigational,approved](Basiliximab),DB00075[investigat…
db2.csv:1	149790164	rs1338887	C	T	38	dbSNP 147	-.-						FCGR1_HUMAN	P12314	224	Q->*	stop created	'N/A'	EXTRACELLULAR	TTDR00311[investigational]	DB00002[approved](Cetuximab),DB00005[investigational,approved](Etanercept),DB00028[investigational,approved](Immune Globulin Human),DB00051[approved](Adalimumab),DB00054[approved](Abciximab),DB00056[withdrawn,investigational,approved](Gemtuzumab ozogamicin),DB00072[investigational,approved](Trastuzumab),DB00073[approved](Rituximab),DB00074[investigational,approved](Basiliximab),DB00075[investigat…
db2.csv:1	149790203	rs782164774	C	T	38	dbSNP 147	-.-						FCGR1_HUMAN	P12314	237	R->*	stop created	'N/A'	EXTRACELLULAR	TTDR00311[investigational]	DB00002[approved](Cetuximab),DB00005[investigational,approved](Etanercept),DB00028[investigational,approved](Immune Globulin Human),DB00051[approved](Adalimumab),DB00054[approved](Abciximab),DB00056[withdrawn,investigational,approved](Gemtuzumab ozogamicin),DB00072[investigational,approved](Trastuzumab),DB00073[approved](Rituximab),DB00074[investigational,approved](Basiliximab),DB00075[investigat…
db2.csv:1	149790230	rs637882	C	T	38	dbSNP 147	-.-						FCGR1_HUMAN	P12314	246	Q->*	stop created	'N/A'	EXTRACELLULAR	TTDR00311[investigational]	DB00002[approved](Cetuximab),DB00005[investigational,approved](Etanercept),DB00028[investigational,approved](Immune Globulin Human),DB00051[approved](Adalimumab),DB00054[approved](Abciximab),DB00056[withdrawn,investigational,approved](Gemtuzumab ozogamicin),DB00072[investigational,approved](Trastuzumab),DB00073[approved](Rituximab),DB00074[investigational,approved](Basiliximab),DB00075[investigat…
db2.csv:1	149784224	rs74315310	C	T	38	dbSNP 147	0.003794						FCGR1_HUMAN	P12314	92	R->*	stop created	'N/A'	EXTRACELLULAR	TTDR00311[investigational]	DB00002[approved](Cetuximab),DB00005[investigational,approved](Etanercept),DB00028[investigational,approved](Immune Globulin Human),DB00051[approved](Adalimumab),DB00054[approved](Abciximab),DB00056[withdrawn,investigational,approved](Gemtuzumab ozogamicin),DB00072[investigational,approved](Trastuzumab),DB00073[approved](Rituximab),DB00074[investigational,approved](Basiliximab),DB00075[investigat…
db2.csv:1	149788473	rs370037400	C	T	38	dbSNP 147	0.0003994						FCGR1_HUMAN	P12314	139	R->*	stop created	'N/A'	EXTRACELLULAR	TTDR00311[investigational]	DB00002[approved](Cetuximab),DB00005[investigational,approved](Etanercept),DB00028[investigational,approved](Immune Globulin Human),DB00051[approved](Adalimumab),DB00054[approved](Abciximab),DB00056[withdrawn,investigational,approved](Gemtuzumab ozogamicin),DB00072[investigational,approved](Trastuzumab),DB00073[approved](Rituximab),DB00074[investigational,approved](Basiliximab),DB00075[investigat…
db3.csv:1	149784219	rs782099581	C	A	38	Ensembl							FCGR1_HUMAN	P12314	90	S->*	stop created	'N/A'	EXTRACELLULAR	TTDR00311[investigational]	DB00002[approved](Cetuximab),DB00005[investigational,approved](Etanercept),DB00028[investigational,approved](Immune Globulin Human),DB00051[approved](Adalimumab),DB00054[approved](Abciximab),DB00056[withdrawn,investigational,approved](Gemtuzumab ozogamicin),DB00072[investigational,approved](Trastuzumab),DB00073[approved](Rituximab),DB00074[investigational,approved](Basiliximab),DB00075[investigat…
db3.csv:1	149784224	FCGR1Abase_D0032:g.2493C>T,rs74315310	C	T	38	Ensembl							FCGR1_HUMAN	P12314	92	R->*	stop created	'N/A'	EXTRACELLULAR	TTDR00311[investigational]	DB00002[approved](Cetuximab),DB00005[investigational,approved](Etanercept),DB00028[investigational,approved](Immune Globulin Human),DB00051[approved](Adalimumab),DB00054[approved](Abciximab),DB00056[withdrawn,investigational,approved](Gemtuzumab ozogamicin),DB00072[investigational,approved](Trastuzumab),DB00073[approved](Rituximab),DB00074[investigational,approved](Basiliximab),DB00075[investigat…
db3.csv:1	149784224	rs74315310	C	T	38	Ensembl	MAF=0.00379393						FCGR1_HUMAN	P12314	92	R->*	stop created	'N/A'	EXTRACELLULAR	TTDR00311[investigational]	DB00002[approved](Cetuximab),DB00005[investigational,approved](Etanercept),DB00028[investigational,approved](Immune Globulin Human),DB00051[approved](Adalimumab),DB00054[approved](Abciximab),DB00056[withdrawn,investigational,approved](Gemtuzumab ozogamicin),DB00072[investigational,approved](Trastuzumab),DB00073[approved](Rituximab),DB00074[investigational,approved](Basiliximab),DB00075[investigat…
db3.csv:1	149788369	rs782517690	G	A	38	Ensembl							FCGR1_HUMAN	P12314	104	W->*	stop created	'N/A'	EXTRACELLULAR	TTDR00311[investigational]	DB00002[approved](Cetuximab),DB00005[investigational,approved](Etanercept),DB00028[investigational,approved](Immune Globulin Human),DB00051[approved](Adalimumab),DB00054[approved](Abciximab),DB00056[withdrawn,investigational,approved](Gemtuzumab ozogamicin),DB00072[investigational,approved](Trastuzumab),DB00073[approved](Rituximab),DB00074[investigational,approved](Basiliximab),DB00075[investigat…
db3.csv:1	149788473	rs370037400	C	T	38	Ensembl	MAF=0.000399361						FCGR1_HUMAN	P12314	139	R->*	stop created	'N/A'	EXTRACELLULAR	TTDR00311[investigational]	DB00002[approved](Cetuximab),DB00005[investigational,approved](Etanercept),DB00028[investigational,approved](Immune Globulin Human),DB00051[approved](Adalimumab),DB00054[approved](Abciximab),DB00056[withdrawn,investigational,approved](Gemtuzumab ozogamicin),DB00072[investigational,approved](Trastuzumab),DB00073[approved](Rituximab),DB00074[investigational,approved](Basiliximab),DB00075[investigat…
db3.csv:1	149790164	rs1338887	C	T	38	Ensembl							FCGR1_HUMAN	P12314	224	Q->*	stop created	'N/A'	EXTRACELLULAR	TTDR00311[investigational]	DB00002[approved](Cetuximab),DB00005[investigational,approved](Etanercept),DB00028[investigational,approved](Immune Globulin Human),DB00051[approved](Adalimumab),DB00054[approved](Abciximab),DB00056[withdrawn,investigational,approved](Gemtuzumab ozogamicin),DB00072[investigational,approved](Trastuzumab),DB00073[approved](Rituximab),DB00074[investigational,approved](Basiliximab),DB00075[investigat…
db3.csv:1	149790203	rs782164774	C	T	38	Ensembl							FCGR1_HUMAN	P12314	237	R->*	stop created	'N/A'	EXTRACELLULAR	TTDR00311[investigational]	DB00002[approved](Cetuximab),DB00005[investigational,approved](Etanercept),DB00028[investigational,approved](Immune Globulin Human),DB00051[approved](Adalimumab),DB00054[approved](Abciximab),DB00056[withdrawn,investigational,approved](Gemtuzumab ozogamicin),DB00072[investigational,approved](Trastuzumab),DB00073[approved](Rituximab),DB00074[investigational,approved](Basiliximab),DB00075[investigat…
db3.csv:1	149790230	rs637882	C	T	38	Ensembl							FCGR1_HUMAN	P12314	246	Q->*	stop created	'N/A'	EXTRACELLULAR	TTDR00311[investigational]	DB00002[approved](Cetuximab),DB00005[investigational,approved](Etanercept),DB00028[investigational,approved](Immune Globulin Human),DB00051[approved](Adalimumab),DB00054[approved](Abciximab),DB00056[withdrawn,investigational,approved](Gemtuzumab ozogamicin),DB00072[investigational,approved](Trastuzumab),DB00073[approved](Rituximab),DB00074[investigational,approved](Basiliximab),DB00075[investigat…
db4.csv:1	149755775		C	A	38	ExAC_r0.3	AF=8.403e-06						FCGR1_HUMAN	P12314	90	S->*	stop created	'N/A'	EXTRACELLULAR	TTDR00311[investigational]	DB00002[approved](Cetuximab),DB00005[investigational,approved](Etanercept),DB00028[investigational,approved](Immune Globulin Human),DB00051[approved](Adalimumab),DB00054[approved](Abciximab),DB00056[withdrawn,investigational,approved](Gemtuzumab ozogamicin),DB00072[investigational,approved](Trastuzumab),DB00073[approved](Rituximab),DB00074[investigational,approved](Basiliximab),DB00075[investigat…
db4.csv:1	149755780	rs74315310	C	T	38	ExAC_r0.3	AF=4.010e-03						FCGR1_HUMAN	P12314	92	R->*	stop created	'N/A'	EXTRACELLULAR	TTDR00311[investigational]	DB00002[approved](Cetuximab),DB00005[investigational,approved](Etanercept),DB00028[investigational,approved](Immune Globulin Human),DB00051[approved](Adalimumab),DB00054[approved](Abciximab),DB00056[withdrawn,investigational,approved](Gemtuzumab ozogamicin),DB00072[investigational,approved](Trastuzumab),DB00073[approved](Rituximab),DB00074[investigational,approved](Basiliximab),DB00075[investigat…
db4.csv:1	149759925		G	A	38	ExAC_r0.3	AF=8.236e-06						FCGR1_HUMAN	P12314	104	W->*	stop created	'N/A'	EXTRACELLULAR	TTDR00311[investigational]	DB00002[approved](Cetuximab),DB00005[investigational,approved](Etanercept),DB00028[investigational,approved](Immune Globulin Human),DB00051[approved](Adalimumab),DB00054[approved](Abciximab),DB00056[withdrawn,investigational,approved](Gemtuzumab ozogamicin),DB00072[investigational,approved](Trastuzumab),DB00073[approved](Rituximab),DB00074[investigational,approved](Basiliximab),DB00075[investigat…
db4.csv:1	149760029		C	T	38	ExAC_r0.3	AF=2.472e-05						FCGR1_HUMAN	P12314	139	R->*	stop created	'N/A'	EXTRACELLULAR	TTDR00311[investigational]	DB00002[approved](Cetuximab),DB00005[investigational,approved](Etanercept),DB00028[investigational,approved](Immune Globulin Human),DB00051[approved](Adalimumab),DB00054[approved](Abciximab),DB00056[withdrawn,investigational,approved](Gemtuzumab ozogamicin),DB00072[investigational,approved](Trastuzumab),DB00073[approved](Rituximab),DB00074[investigational,approved](Basiliximab),DB00075[investigat…
db4.csv:1	149761759		C	T	38	ExAC_r0.3	AF=2.499e-05						FCGR1_HUMAN	P12314	237	R->*	stop created	'N/A'	EXTRACELLULAR	TTDR00311[investigational]	DB00002[approved](Cetuximab),DB00005[investigational,approved](Etanercept),DB00028[investigational,approved](Immune Globulin Human),DB00051[approved](Adalimumab),DB00054[approved](Abciximab),DB00056[withdrawn,investigational,approved](Gemtuzumab ozogamicin),DB00072[investigational,approved](Trastuzumab),DB00073[approved](Rituximab),DB00074[investigational,approved](Basiliximab),DB00075[investigat…
db5.csv:1	149790203	rs782164774	C	T	38	deCODE					-.-		FCGR1_HUMAN	P12314	237	R->*	stop created	'N/A'	EXTRACELLULAR	TTDR00311[investigational]	DB00002[approved](Cetuximab),DB00005[investigational,approved](Etanercept),DB00028[investigational,approved](Immune Globulin Human),DB00051[approved](Adalimumab),DB00054[approved](Abciximab),DB00056[withdrawn,investigational,approved](Gemtuzumab ozogamicin),DB00072[investigational,approved](Trastuzumab),DB00073[approved](Rituximab),DB00074[investigational,approved](Basiliximab),DB00075[investigat…
db6.csv:1	149784224	rs74315310	C	T	38	NCBI_1000G	MAF=0.003794						FCGR1_HUMAN	P12314	92	R->*	stop created	'N/A'	EXTRACELLULAR	TTDR00311[investigational]	DB00002[approved](Cetuximab),DB00005[investigational,approved](Etanercept),DB00028[investigational,approved](Immune Globulin Human),DB00051[approved](Adalimumab),DB00054[approved](Abciximab),DB00056[withdrawn,investigational,approved](Gemtuzumab ozogamicin),DB00072[investigational,approved](Trastuzumab),DB00073[approved](Rituximab),DB00074[investigational,approved](Basiliximab),DB00075[investigat…
db6.csv:1	149788473	rs370037400	C	T	38	NCBI_1000G	MAF=0.0003994						FCGR1_HUMAN	P12314	139	R->*	stop created	'N/A'	EXTRACELLULAR	TTDR00311[investigational]	DB00002[approved](Cetuximab),DB00005[investigational,approved](Etanercept),DB00028[investigational,approved](Immune Globulin Human),DB00051[approved](Adalimumab),DB00054[approved](Abciximab),DB00056[withdrawn,investigational,approved](Gemtuzumab ozogamicin),DB00072[investigational,approved](Trastuzumab),DB00073[approved](Rituximab),DB00074[investigational,approved](Basiliximab),DB00075[investigat…
db9.csv:1	149784219	COSM4841773	C	G	38	SANGER COSMIC							FCGR1_HUMAN	P12314	90	S->*	stop created	'N/A'	EXTRACELLULAR	TTDR00311[investigational]	DB00002[approved](Cetuximab),DB00005[investigational,approved](Etanercept),DB00028[investigational,approved](Immune Globulin Human),DB00051[approved](Adalimumab),DB00054[approved](Abciximab),DB00056[withdrawn,investigational,approved](Gemtuzumab ozogamicin),DB00072[investigational,approved](Trastuzumab),DB00073[approved](Rituximab),DB00074[investigational,approved](Basiliximab),DB00075[investigat…
db9.csv:1	149784224	COSM5415183,rs74315310	C	T	38	SANGER COSMIC							FCGR1_HUMAN	P12314	92	R->*	stop created	'N/A'	EXTRACELLULAR	TTDR00311[investigational]	DB00002[approved](Cetuximab),DB00005[investigational,approved](Etanercept),DB00028[investigational,approved](Immune Globulin Human),DB00051[approved](Adalimumab),DB00054[approved](Abciximab),DB00056[withdrawn,investigational,approved](Gemtuzumab ozogamicin),DB00072[investigational,approved](Trastuzumab),DB00073[approved](Rituximab),DB00074[investigational,approved](Basiliximab),DB00075[investigat…
db9.csv:1	149788410	COSM5477597	G	T	38	SANGER COSMIC							FCGR1_HUMAN	P12314	118	E->*	stop created	'N/A'	EXTRACELLULAR	TTDR00311[investigational]	DB00002[approved](Cetuximab),DB00005[investigational,approved](Etanercept),DB00028[investigational,approved](Immune Globulin Human),DB00051[approved](Adalimumab),DB00054[approved](Abciximab),DB00056[withdrawn,investigational,approved](Gemtuzumab ozogamicin),DB00072[investigational,approved](Trastuzumab),DB00073[approved](Rituximab),DB00074[investigational,approved](Basiliximab),DB00075[investigat…
db11.csv:1	149762836		A	G	37	AmbryShare	Cohort Freq:0.000078 (Breast Cancer)						FCGR1_HUMAN	P12314	296	Y->*	stop created	'N/A'	TRANSMEMBRANE	TTDR00311[investigational]	DB00002[approved](b'Cetuximab'),DB00005[investigational,approved](b'Etanercept'),DB00028[investigational,approved](b'Immune Globulin Human'),DB00051[approved](b'Adalimumab'),DB00054[approved](b'Abciximab'),DB00056[withdrawn,investigational,approved](b'Gemtuzumab ozogamicin'),DB00072[investigational,approved](b'Trastuzumab'),DB00073[approved](b'Rituximab'),DB00074[investigational,approved](b'Basil…
db Name	POS	ID	REF	ALT	Assembly	Source	ALL	EAS	AMR	AFR	EUR	SAS	protein id	protein ac	protein position	predicted protein change	mutation type	Membrane Proximal pTyr Sites	protein domain	ttd	drug bank
db12.csv:10	95326534		AG	A	37	Wellderly | STSI	AG-0.9990,A-0.0010						FFAR4_HUMAN	Q5NUL3	19	Q->	frame shift	'N/A'	EXTRACELLULAR
db12.csv:10	95326532		CA	C	37	Wellderly | STSI	CA-0.9990,C-0.0010						FFAR4_HUMAN	Q5NUL3	19	Q->	frame shift	'N/A'	EXTRACELLULAR
db12.csv:10	95335874		GC	G	37	Wellderly | STSI	GC-0.9990,G-0.0010						FFAR4_HUMAN	Q5NUL3	198	W->	frame shift	'N/A'	EXTRACELLULAR
db12.csv:10	95326797		GC	G	37	Wellderly | STSI	GC-1.0000,G-0.0000						FFAR4_HUMAN	Q5NUL3	107	G->	frame shift	'N/A'	EXTRACELLULAR
db12.csv:10	95326794		TG	T	37	Wellderly | STSI	TG-0.9990,T-0.0010						FFAR4_HUMAN	Q5NUL3	106	L->	frame shift	'N/A'	EXTRACELLULAR
db4.csv:10	95326495		GC	AC,G	38	ExAC_r0.3	AF=1.664e-05,8.322e-06						FFAR4_HUMAN	Q5NUL3	6	A->	frame shift	'N/A'	EXTRACELLULAR		DB05435[investigational](TNX-355),DB05793[investigational](PRO-542)
db4.csv:10	95326509		ACGCGCCCTTG	A	38	ExAC_r0.3	AF=8.283e-06						FFAR4_HUMAN	Q5NUL3	11	DAPL->	frame shift	'N/A'	EXTRACELLULAR		DB05435[investigational](TNX-355),DB05793[investigational](PRO-542)
db4.csv:10	95326606		GAC	G	38	ExAC_r0.3	AF=8.263e-06						FFAR4_HUMAN	Q5NUL3	43	ET->E	frame shift	'N/A'	EXTRACELLULAR		DB05435[investigational](TNX-355),DB05793[investigational](PRO-542)
db4.csv:10	95327028		TC	T	38	ExAC_r0.3	AF=8.319e-06						FFAR4_HUMAN	Q5NUL3	184	L->	frame shift	'N/A'	EXTRACELLULAR		DB05435[investigational](TNX-355),DB05793[investigational](PRO-542)
db12.csv:10	95326674		CG	C	37	Wellderly | STSI	CG-0.9990,C-0.0010						FFAR4_HUMAN	Q5NUL3	66	A->	frame shift	'N/A'	TRANSMEMBRANE
db12.csv:10	95326718		CT	C	37	Wellderly | STSI	CT-0.9990,C-0.0010						FFAR4_HUMAN	Q5NUL3	81	L->	frame shift	'N/A'	TRANSMEMBRANE
db12.csv:10	95326963		CT	C	37	Wellderly | STSI	CT-1.0000,C-0.0000						FFAR4_HUMAN	Q5NUL3	162	I->	frame shift	'N/A'	TRANSMEMBRANE
db12.csv:10	95326967		GG	C	37	Wellderly | STSI	GG-1.0000,C-0.0000						FFAR4_HUMAN	Q5NUL3	164	G->	frame shift	'N/A'	TRANSMEMBRANE
db12.csv:10	95326946		GT	G	37	Wellderly | STSI	GT-1.0000,G-0.0000						FFAR4_HUMAN	Q5NUL3	157	V->	frame shift	'N/A'	TRANSMEMBRANE
db12.csv:10	95326671		TG	T	37	Wellderly | STSI	TG-1.0000,T-0.0000						FFAR4_HUMAN	Q5NUL3	65	V->	frame shift	'N/A'	TRANSMEMBRANE
db4.csv:10	95326668		TGGTGGCGCGCC	T	38	ExAC_r0.3	AF=8.260e-06						FFAR4_HUMAN	Q5NUL3	64	LVARR->L	frame shift	'N/A'	TRANSMEMBRANE		DB05435[investigational](TNX-355),DB05793[investigational](PRO-542)
db12.csv:10	95326776		G	A	37	Wellderly | STSI	G-1.0000,A-0.0000						FFAR4_HUMAN	Q5NUL3	100	W->*	stop created	'N/A'	EXTRACELLULAR
db4.csv:10	95326492		C	A	38	ExAC_r0.3	AF=4.162e-05						FFAR4_HUMAN	Q5NUL3	5	C->*	stop created	'N/A'	EXTRACELLULAR		DB05435[investigational](TNX-355),DB05793[investigational](PRO-542)
db4.csv:10	95326999		C	A	38	ExAC_r0.3	AF=8.285e-06						FFAR4_HUMAN	Q5NUL3	174	C->*	stop created	'N/A'	TRANSMEMBRANE		DB05435[investigational](TNX-355),DB05793[investigational](PRO-542)
db Name	POS	ID	REF	ALT	Assembly	Source	ALL	EAS	AMR	AFR	EUR	SAS	protein id	protein ac	protein position	predicted protein change	mutation type	Membrane Proximal pTyr Sites	protein domain	ttd	drug bank
db12.csv:19	10394182		AC	A	37	Wellderly | STSI	AC-1.0000,A-0.0000						ICAM1_HUMAN	P05362	119	A->	frame shift	'N/A'	EXTRACELLULAR	TTDC00192[investigational]
db12.csv:19	10394850		AC	A	37	Wellderly | STSI	AC-1.0000,A-0.0000						ICAM1_HUMAN	P05362	260	N->	frame shift	'N/A'	EXTRACELLULAR	TTDC00192[investigational]
db12.csv:19	10394974		AC	A	37	Wellderly | STSI	AC-1.0000,A-0.0000						ICAM1_HUMAN	P05362	301	T->	frame shift	'N/A'	EXTRACELLULAR	TTDC00192[investigational]
db12.csv:19	10395234		AC	A	37	Wellderly | STSI	AC-1.0000,A-0.0000						ICAM1_HUMAN	P05362	361	T->	frame shift	'N/A'	EXTRACELLULAR	TTDC00192[investigational]
db12.csv:19	10394766		AG	A	37	Wellderly | STSI	AG-1.0000,A-0.0000						ICAM1_HUMAN	P05362	232	Q->	frame shift	'N/A'	EXTRACELLULAR	TTDC00192[investigational]
db12.csv:19	10394979		AGA	GC	37	Wellderly | STSI	AGA-0.9987,GC-0.0013						ICAM1_HUMAN	P05362	303	QT->R	frame shift	'N/A'	EXTRACELLULAR	TTDC00192[investigational]
db12.csv:19	10385517		CA	C	37	Wellderly | STSI	CA-1.0000,C-0.0000						ICAM1_HUMAN	P05362	48	C->	frame shift	'N/A'	EXTRACELLULAR	TTDC00192[investigational]
db12.csv:19	10394822		CA	C	37	Wellderly | STSI	CA-1.0000,C-0.0000						ICAM1_HUMAN	P05362	251	H->	frame shift	'N/A'	EXTRACELLULAR	TTDC00192[investigational]
db12.csv:19	10395177		CT	C	37	Wellderly | STSI	CT-1.0000,C-0.0000						ICAM1_HUMAN	P05362	342	L->	frame shift	'N/A'	EXTRACELLULAR	TTDC00192[investigational]
db12.csv:19	10395330		CT	C	37	Wellderly | STSI	CT-1.0000,C-0.0000						ICAM1_HUMAN	P05362	393	L->	frame shift	'N/A'	EXTRACELLULAR	TTDC00192[investigational]
db12.csv:19	10394810		GA	G	37	Wellderly | STSI	GA-0.9990,G-0.0010						ICAM1_HUMAN	P05362	247	E->	frame shift	'N/A'	EXTRACELLULAR	TTDC00192[investigational]
db12.csv:19	10395192		GC	G	37	Wellderly | STSI	GC-1.0000,G-0.0000						ICAM1_HUMAN	P05362	347	A->	frame shift	'N/A'	EXTRACELLULAR	TTDC00192[investigational]
db12.csv:19	10395462		GC	G	37	Wellderly | STSI	GC-1.0000,G-0.0000						ICAM1_HUMAN	P05362	395	G->	frame shift	'N/A'	EXTRACELLULAR	TTDC00192[investigational]
db12.csv:19	10394894		TC	T	37	Wellderly | STSI	TC-0.9990,T-0.0010						ICAM1_HUMAN	P05362	275	S->	frame shift	'N/A'	EXTRACELLULAR	TTDC00192[investigational]
db12.csv:19	10394187		TC	T	37	Wellderly | STSI	TC-1.0000,T-0.0000						ICAM1_HUMAN	P05362	121	L->	frame shift	'N/A'	EXTRACELLULAR	TTDC00192[investigational]
db12.csv:19	10395182		TG	T	37	Wellderly | STSI	TG-0.9989,T-0.0011						ICAM1_HUMAN	P05362	343	N->	frame shift	'N/A'	EXTRACELLULAR	TTDC00192[investigational]
db12.csv:19	10394205		TG	T	37	Wellderly | STSI	TG-0.9990,T-0.0010						ICAM1_HUMAN	P05362	127	V->	frame shift	'N/A'	EXTRACELLULAR	TTDC00192[investigational]
db12.csv:19	10395542		TG	T	37	Wellderly | STSI	TG-0.9990,T-0.0010						ICAM1_HUMAN	P05362	422	W->	frame shift	'N/A'	EXTRACELLULAR	TTDC00192[investigational]
db12.csv:19	10394775		TG	T	37	Wellderly | STSI	TG-1.0000,T-0.0000						ICAM1_HUMAN	P05362	235	V->	frame shift	'N/A'	EXTRACELLULAR	TTDC00192[investigational]
db12.csv:19	10394976		TG	T	37	Wellderly | STSI	TG-1.0000,T-0.0000						ICAM1_HUMAN	P05362	302	L->	frame shift	'N/A'	EXTRACELLULAR	TTDC00192[investigational]
db4.csv:19	10385519		GCA	G	38	ExAC_r0.3	AF=8.236e-06						ICAM1_HUMAN	P05362	49	ST->S	frame shift	'N/A'	EXTRACELLULAR	TTDC00192[investigational]	DB00108[investigational,approved](Natalizumab),DB08818[vet_approved,approved](Hyaluronic acid)
db4.csv:19	10394322		CCGCT	C	38	ExAC_r0.3	AF=8.237e-06						ICAM1_HUMAN	P05362	166	PA->	frame shift	'N/A'	EXTRACELLULAR	TTDC00192[investigational]	DB00108[investigational,approved](Natalizumab),DB08818[vet_approved,approved](Hyaluronic acid)
db4.csv:19	10395818		CTG	C	38	ExAC_r0.3	AF=8.236e-06						ICAM1_HUMAN	P05362	485	TV->T	frame shift	'N/A'	TRANSMEMBRANE	TTDC00192[investigational]	DB00108[investigational,approved](Natalizumab),DB08818[vet_approved,approved](Hyaluronic acid)
db10.csv:19	10395132	rs143008699	G	T	37	HNSC-TCGA							ICAM1_HUMAN	P05362	327	E->*	stop created	'N/A'	EXTRACELLULAR	TTDC00192[investigational]	DB00108[investigational,approved](b'Natalizumab'),DB08818[vet_approved,approved](b'Hyaluronic acid')
db10.csv:19	10395216	TCGA-FW-A3R5-06A-11D-A23B-08	C	T	37	SKCM-TCGA							ICAM1_HUMAN	P05362	355	Q->*	stop created	'N/A'	EXTRACELLULAR	TTDC00192[investigational]	DB00108[investigational,approved](b'Natalizumab'),DB08818[vet_approved,approved](b'Hyaluronic acid')
db10.csv:19	10395521	TCGA-HU-A4H8-01A-11D-A25D-08	C	T	37	STAD-TCGA							ICAM1_HUMAN	P05362	415	Q->*	stop created	'N/A'	EXTRACELLULAR	TTDC00192[investigational]	DB00108[investigational,approved](b'Natalizumab'),DB08818[vet_approved,approved](b'Hyaluronic acid')
db10.csv:19	10395521	TCGA-HU-A4H8-01A-11D-A25D-08	C	T	37	STES-TCGA							ICAM1_HUMAN	P05362	415	Q->*	stop created	'N/A'	EXTRACELLULAR	TTDC00192[investigational]	DB00108[investigational,approved](b'Natalizumab'),DB08818[vet_approved,approved](b'Hyaluronic acid')
db11.csv:19	10385476		A	T	37	AmbryShare	Cohort Freq:0.000354 (Breast Cancer)						ICAM1_HUMAN	P05362	35	K->*	stop created	'N/A'	EXTRACELLULAR	TTDC00192[investigational]	DB00108[investigational,approved](b'Natalizumab'),DB08818[vet_approved,approved](b'Hyaluronic acid')
db11.csv:19	10395467		C	T	37	AmbryShare	Cohort Freq:0.000061 (Breast Cancer)						ICAM1_HUMAN	P05362	397	R->*	stop created	'N/A'	EXTRACELLULAR	TTDC00192[investigational]	DB00108[investigational,approved](b'Natalizumab'),DB08818[vet_approved,approved](b'Hyaluronic acid')
db4.csv:19	10395291		C	T	38	ExAC_r0.3	AF=8.237e-06						ICAM1_HUMAN	P05362	380	Q->*	stop created	'N/A'	EXTRACELLULAR	TTDC00192[investigational]	DB00108[investigational,approved](Natalizumab),DB08818[vet_approved,approved](Hyaluronic acid)
db4.csv:19	10395801		T	G	38	ExAC_r0.3	AF=8.236e-06						ICAM1_HUMAN	P05362	479	Y->*	stop created	'N/A'	EXTRACELLULAR	TTDC00192[investigational]	DB00108[investigational,approved](Natalizumab),DB08818[vet_approved,approved](Hyaluronic acid)
db Name	POS	ID	REF	ALT	Assembly	Source	ALL	EAS	AMR	AFR	EUR	SAS	protein id	protein ac	protein position	predicted protein change	mutation type	Membrane Proximal pTyr Sites	protein domain	ttd	drug bank
db12.csv:10	6063562		CT	C	37	Wellderly | STSI	CT-1.0000,C-0.0000						IL2RA_HUMAN	P01589	154	Q->	frame shift	'N/A'	EXTRACELLULAR	TTDR01101[investigational],TTDS00139[approved]
db4.csv:10	6061449		CT	C	38	ExAC_r0.3	AF=8.236e-06						IL2RA_HUMAN	P01589	223	Q->	frame shift	'N/A'	EXTRACELLULAR	TTDR01101[investigational],TTDS00139[approved]	DB00004[investigational,approved](Denileukin diftitox),DB00041[approved](Aldesleukin),DB00074[investigational,approved](Basiliximab),DB00111[investigational,approved](Daclizumab)
db10.csv:10	6063568	rs377104035	G	T	37	LUAD-TCGA							IL2RA_HUMAN	P01589	152	C->*	stop created	'N/A'	EXTRACELLULAR	TTDR01101[investigational],TTDS00139[approved]	DB00004[investigational,approved](b'Denileukin diftitox'),DB00041[approved](b'Aldesleukin'),DB00074[investigational,approved](b'Basiliximab'),DB00111[investigational,approved](b'Daclizumab')
db10.csv:10	6063631	TCGA-GF-A6C9-06A-11D-A30X-08	C	T	37	SKCM-TCGA							IL2RA_HUMAN	P01589	131	W->*	stop created	'N/A'	EXTRACELLULAR	TTDR01101[investigational],TTDS00139[approved]	DB00004[investigational,approved](b'Denileukin diftitox'),DB00041[approved](b'Aldesleukin'),DB00074[investigational,approved](b'Basiliximab'),DB00111[investigational,approved](b'Daclizumab')
db10.csv:10	6067923	TCGA-AX-A05Z-01A-11W-A027-09	C	A	37	UCEC-TCGA							IL2RA_HUMAN	P01589	44	G->*	stop created	'N/A'	EXTRACELLULAR	TTDR01101[investigational],TTDS00139[approved]	DB00004[investigational,approved](b'Denileukin diftitox'),DB00041[approved](b'Aldesleukin'),DB00074[investigational,approved](b'Basiliximab'),DB00111[investigational,approved](b'Daclizumab')
db11.csv:10	6063568		C	T	37	AmbryShare	Cohort Freq:0.000067 (Breast Cancer)						IL2RA_HUMAN	P01589	152	C->*	stop created	'N/A'	EXTRACELLULAR	TTDR01101[investigational],TTDS00139[approved]	DB00004[investigational,approved](b'Denileukin diftitox'),DB00041[approved](b'Aldesleukin'),DB00074[investigational,approved](b'Basiliximab'),DB00111[investigational,approved](b'Daclizumab')
db Name	POS	ID	REF	ALT	Assembly	Source	ALL	EAS	AMR	AFR	EUR	SAS	protein id	protein ac	protein position	predicted protein change	mutation type	Membrane Proximal pTyr Sites	protein domain	ttd	drug bank
db12.csv:22	37535204		AC	A	37	Wellderly | STSI	AC-1.0000,A-0.0000						IL2RB_HUMAN	P14784	114	V->	frame shift	'N/A'	EXTRACELLULAR	TTDC00026[investigational],TTDS00139[approved]
db12.csv:22	37533755		AGATG	A	37	Wellderly | STSI	AGATG-1.0000,A-0.0000						IL2RB_HUMAN	P14784	137	SL->	frame shift	'N/A'	EXTRACELLULAR	TTDC00026[investigational],TTDS00139[approved]
db12.csv:22	37532422		CA	C	37	Wellderly | STSI	CA-1.0000,C-0.0000						IL2RB_HUMAN	P14784	183	L->	frame shift	'N/A'	EXTRACELLULAR	TTDC00026[investigational],TTDS00139[approved]
db12.csv:22	37532268		CT	C	37	Wellderly | STSI	CT-1.0000,C-0.0000						IL2RB_HUMAN	P14784	235	A->	frame shift	'N/A'	EXTRACELLULAR	TTDC00026[investigational],TTDS00139[approved]
db12.csv:22	37532371		TG	T	37	Wellderly | STSI	TG-1.0000,T-0.0000						IL2RB_HUMAN	P14784	200	P->	frame shift	'N/A'	EXTRACELLULAR	TTDC00026[investigational],TTDS00139[approved]
db4.csv:22	37532378		AGC	A	38	ExAC_r0.3	AF=8.237e-06						IL2RB_HUMAN	P14784	198	LT->H	frame shift	'N/A'	EXTRACELLULAR	TTDC00026[investigational],TTDS00139[approved]	DB00004[investigational,approved](Denileukin diftitox),DB00041[approved](Aldesleukin),DB00074[investigational,approved](Basiliximab),DB00111[investigational,approved](Daclizumab)
db4.csv:22	37533769		AG	A	38	ExAC_r0.3	AF=8.237e-06						IL2RB_HUMAN	P14784	132	L->	frame shift	'N/A'	EXTRACELLULAR	TTDC00026[investigational],TTDS00139[approved]	DB00004[investigational,approved](Denileukin diftitox),DB00041[approved](Aldesleukin),DB00074[investigational,approved](Basiliximab),DB00111[investigational,approved](Daclizumab)
db10.csv:22	37539572	TCGA-XK-AAIW-01A-11D-A41K-08	C	T	37	PRAD-TCGA							IL2RB_HUMAN	P14784	64	W->*	stop created	'N/A'	EXTRACELLULAR	TTDC00026[investigational],TTDS00139[approved]	DB00004[investigational,approved](b'Denileukin diftitox'),DB00041[approved](b'Aldesleukin'),DB00074[investigational,approved](b'Basiliximab'),DB00111[investigational,approved](b'Daclizumab')
db10.csv:22	37538546	TCGA-EE-A2MR-06A-11D-A196-08	C	T	37	SKCM-TCGA							IL2RB_HUMAN	P14784	70	W->*	stop created	'N/A'	EXTRACELLULAR	TTDC00026[investigational],TTDS00139[approved]	DB00004[investigational,approved](b'Denileukin diftitox'),DB00041[approved](b'Aldesleukin'),DB00074[investigational,approved](b'Basiliximab'),DB00111[investigational,approved](b'Daclizumab')
db10.csv:22	37539645	TCGA-ER-A42L-06A-11D-A24R-08	G	T	37	SKCM-TCGA							IL2RB_HUMAN	P14784	40	S->*	stop created	'N/A'	EXTRACELLULAR	TTDC00026[investigational],TTDS00139[approved]	DB00004[investigational,approved](b'Denileukin diftitox'),DB00041[approved](b'Aldesleukin'),DB00074[investigational,approved](b'Basiliximab'),DB00111[investigational,approved](b'Daclizumab')
db11.csv:22	37535197		G	T	37	AmbryShare	Cohort Freq:0.0001 (Breast Cancer) ; 0.000483 (Ovarian Cancer)						IL2RB_HUMAN	P14784	116	W->*	stop created	'N/A'	EXTRACELLULAR	TTDC00026[investigational],TTDS00139[approved]	DB00004[investigational,approved](b'Denileukin diftitox'),DB00041[approved](b'Aldesleukin'),DB00074[investigational,approved](b'Basiliximab'),DB00111[investigational,approved](b'Daclizumab')
db11.csv:22	37532325		G	A	37	AmbryShare	Cohort Freq:0.0003 (Breast Cancer)						IL2RB_HUMAN	P14784	216	E->*	stop created	'N/A'	EXTRACELLULAR	TTDC00026[investigational],TTDS00139[approved]	DB00004[investigational,approved](b'Denileukin diftitox'),DB00041[approved](b'Aldesleukin'),DB00074[investigational,approved](b'Basiliximab'),DB00111[investigational,approved](b'Daclizumab')
db4.csv:22	37535198		C	T	38	ExAC_r0.3	AF=3.047e-04						IL2RB_HUMAN	P14784	116	W->*	stop created	'N/A'	EXTRACELLULAR	TTDC00026[investigational],TTDS00139[approved]	DB00004[investigational,approved](Denileukin diftitox),DB00041[approved](Aldesleukin),DB00074[investigational,approved](Basiliximab),DB00111[investigational,approved](Daclizumab)
db Name	POS	ID	REF	ALT	Assembly	Source	ALL	EAS	AMR	AFR	EUR	SAS	protein id	protein ac	protein position	predicted protein change	mutation type	Membrane Proximal pTyr Sites	protein domain	ttd	drug bank
db12.csv:16	27356315		AG	A	37	Wellderly | STSI	AG-1.0000,A-0.0000						IL4RA_HUMAN	P24394	112	K->	frame shift	'N/A'	EXTRACELLULAR	TTDC00081[investigational]
db4.csv:16	27353573		CT	C	38	ExAC_r0.3	AF=1.647e-05						IL4RA_HUMAN	P24394	68	L->	frame shift	'N/A'	EXTRACELLULAR	TTDC00081[investigational]	DB05078[investigational](AER001)
db10.csv:16	27353504	TCGA-UF-A7JK-01A-11D-A34J-08	G	T	37	HNSC-TCGA							IL4RA_HUMAN	P24394	45	E->*	stop created	'N/A'	EXTRACELLULAR	TTDC00081[investigational]
db10.csv:16	27356218	TCGA-05-4420-01A-01D-1265-08	G	T	37	LUAD-TCGA							IL4RA_HUMAN	P24394	80	G->*	stop created	'N/A'	EXTRACELLULAR	TTDC00081[investigational]
db10.csv:16	27357805	TCGA-AP-A059-01A-21D-A122-09	G	T	37	UCEC-TCGA							IL4RA_HUMAN	P24394	127	G->*	stop created	'N/A'	EXTRACELLULAR	TTDC00081[investigational]
db12.csv:16	27356302		C	T	37	Wellderly | STSI	C-0.9989,T-0.0011						IL4RA_HUMAN	P24394	108	Q->*	stop created	'N/A'	EXTRACELLULAR	TTDC00081[investigational]
db4.csv:16	27353579		G	T	38	ExAC_r0.3	AF=8.236e-06						IL4RA_HUMAN	P24394	70	E->*	stop created	'N/A'	EXTRACELLULAR	TTDC00081[investigational]
db4.csv:16	27357855		G	A	38	ExAC_r0.3	AF=2.471e-05						IL4RA_HUMAN	P24394	143	W->*	stop created	'N/A'	EXTRACELLULAR	TTDC00081[investigational]
db4.csv:16	27364010		G	A	38	ExAC_r0.3	AF=1.647e-05						IL4RA_HUMAN	P24394	221	W->*	stop created	'N/A'	EXTRACELLULAR	TTDC00081[investigational]
db Name	POS	ID	REF	ALT	Assembly	Source	ALL	EAS	AMR	AFR	EUR	SAS	protein id	protein ac	protein position	predicted protein change	mutation type	Membrane Proximal pTyr Sites	protein domain	ttd	drug bank
db11.csv:1	154401812		.	CAGCCAGATGGGCTG	37	AmbryShare	Cohort Freq:0.000062 (Breast Cancer)						IL6RA_HUMAN	P08887	76	G->QPDGL	frame shift	'N/A'	EXTRACELLULAR	TTDS00521[approved]	DB06273[approved](b'Tocilizumab')
db12.csv:1	154420636		AC	A	37	Wellderly | STSI	AC-1.0000,A-0.0000						IL6RA_HUMAN	P08887	329	T->	frame shift	'N/A'	EXTRACELLULAR	TTDS00521[approved]
db12.csv:1	154401830		CT	C	37	Wellderly | STSI	CT-0.9990,C-0.0010						IL6RA_HUMAN	P08887	82	L->	frame shift	'N/A'	EXTRACELLULAR	TTDS00521[approved]
db12.csv:1	154403048		CT	C	37	Wellderly | STSI	CT-1.0000,C-0.0000						IL6RA_HUMAN	P08887	142	L->	frame shift	'N/A'	EXTRACELLULAR	TTDS00521[approved]
db12.csv:1	154403021		GA	G	37	Wellderly | STSI	GA-0.9990,G-0.0010						IL6RA_HUMAN	P08887	133	E->	frame shift	'N/A'	EXTRACELLULAR	TTDS00521[approved]
db12.csv:1	154402998		GC	G	37	Wellderly | STSI	GC-1.0000,G-0.0000						IL6RA_HUMAN	P08887	125	S->	frame shift	'N/A'	EXTRACELLULAR	TTDS00521[approved]
db12.csv:1	154401839		TC	T	37	Wellderly | STSI	TC-1.0000,T-0.0000						IL6RA_HUMAN	P08887	85	S->	frame shift	'N/A'	EXTRACELLULAR	TTDS00521[approved]
db12.csv:1	154403024		TG	T	37	Wellderly | STSI	TG-1.0000,T-0.0000						IL6RA_HUMAN	P08887	134	W->	frame shift	'N/A'	EXTRACELLULAR	TTDS00521[approved]
db2.csv:1	154429253	rs770415570	CG	C	38	dbSNP 147	-.-						IL6RA_HUMAN	P08887	48	P->	frame shift	'N/A'	EXTRACELLULAR	TTDS00521[approved]	DB06273[approved](Tocilizumab)
db2.csv:1	154430594	rs772002938	TG	T	38	dbSNP 147	-.-						IL6RA_HUMAN	P08887	149	L->	frame shift	'N/A'	EXTRACELLULAR	TTDS00521[approved]	DB06273[approved](Tocilizumab)
db2.csv:1	154434562	rs764357097	TC	T	38	dbSNP 147	-.-						IL6RA_HUMAN	P08887	168	S->	frame shift	'N/A'	EXTRACELLULAR	TTDS00521[approved]	DB06273[approved](Tocilizumab)
db2.csv:1	154434700	rs776761423	TGTAC	T	38	dbSNP 147	-.-						IL6RA_HUMAN	P08887	214	LQ->	frame shift	'N/A'	EXTRACELLULAR	TTDS00521[approved]	DB06273[approved](Tocilizumab)
db3.csv:1	154429252	rs774333916	C	CG	38	Ensembl							IL6RA_HUMAN	P08887	48	P->R	frame shift	'N/A'	EXTRACELLULAR	TTDS00521[approved]	DB06273[approved](Tocilizumab)
db3.csv:1	154429253	rs770415570	CG	C	38	Ensembl							IL6RA_HUMAN	P08887	48	P->	frame shift	'N/A'	EXTRACELLULAR	TTDS00521[approved]	DB06273[approved](Tocilizumab)
db3.csv:1	154430594	rs772002938	TG	T	38	Ensembl							IL6RA_HUMAN	P08887	149	L->	frame shift	'N/A'	EXTRACELLULAR	TTDS00521[approved]	DB06273[approved](Tocilizumab)
db3.csv:1	154434562	rs764357097	TC	T	38	Ensembl							IL6RA_HUMAN	P08887	168	S->	frame shift	'N/A'	EXTRACELLULAR	TTDS00521[approved]	DB06273[approved](Tocilizumab)
db3.csv:1	154434700	rs776761423	TGTAC	T	38	Ensembl							IL6RA_HUMAN	P08887	214	LQ->	frame shift	'N/A'	EXTRACELLULAR	TTDS00521[approved]	DB06273[approved](Tocilizumab)
db4.csv:1	154401729		CG	TG,C,CGG	38	ExAC_r0.3	AF=8.236e-06,3.295e-05,8.236e-06						IL6RA_HUMAN	P08887	48	P->	frame shift	'N/A'	EXTRACELLULAR	TTDS00521[approved]	DB06273[approved](Tocilizumab)
db4.csv:1	154403070		TG	T	38	ExAC_r0.3	AF=8.236e-06						IL6RA_HUMAN	P08887	149	L->	frame shift	'N/A'	EXTRACELLULAR	TTDS00521[approved]	DB06273[approved](Tocilizumab)
db4.csv:1	154407038		TC	T	38	ExAC_r0.3	AF=8.236e-06						IL6RA_HUMAN	P08887	168	S->	frame shift	'N/A'	EXTRACELLULAR	TTDS00521[approved]	DB06273[approved](Tocilizumab)
db4.csv:1	154407176		TGTAC	CGTAC,T	38	ExAC_r0.3	AF=1.647e-05,2.471e-05						IL6RA_HUMAN	P08887	214	LQ->	frame shift	'N/A'	EXTRACELLULAR	TTDS00521[approved]	DB06273[approved](Tocilizumab)
db9.csv:1	154429253	COSM4613257,rs770415570	CG	C	38	SANGER COSMIC							IL6RA_HUMAN	P08887	48	P->	frame shift	'N/A'	EXTRACELLULAR	TTDS00521[approved]	DB06273[approved](Tocilizumab)
db9.csv:1	154435996	COSM28366	ATCC	AA	38	SANGER COSMIC							IL6RA_HUMAN	P08887	279	IH->K	frame shift	'N/A'	EXTRACELLULAR	TTDS00521[approved]	DB06273[approved](Tocilizumab)
db10.csv:1	154401818	TCGA-53-7624-01A-11D-2063-08	G	T	37	LUAD-TCGA							IL6RA_HUMAN	P08887	78	G->*	stop created	'N/A'	EXTRACELLULAR	TTDS00521[approved]	DB06273[approved](b'Tocilizumab')
db2.csv:1	154436065	rs768129457	G	T	38	dbSNP 147	-.-						IL6RA_HUMAN	P08887	302	E->*	stop created	'N/A'	EXTRACELLULAR	TTDS00521[approved]	DB06273[approved](Tocilizumab)
db3.csv:1	154436065	rs768129457	G	T	38	Ensembl							IL6RA_HUMAN	P08887	302	E->*	stop created	'N/A'	EXTRACELLULAR	TTDS00521[approved]	DB06273[approved](Tocilizumab)
db4.csv:1	154408541		G	T	38	ExAC_r0.3	AF=8.237e-06						IL6RA_HUMAN	P08887	302	E->*	stop created	'N/A'	EXTRACELLULAR	TTDS00521[approved]	DB06273[approved](Tocilizumab)
db9.csv:1	154435134	COSM2209079	C	G	38	SANGER COSMIC							IL6RA_HUMAN	P08887	262	S->*	stop created	'N/A'	EXTRACELLULAR	TTDS00521[approved]	DB06273[approved](Tocilizumab)
db9.csv:1	154429267	COSM3976171	G	T	38	SANGER COSMIC							IL6RA_HUMAN	P08887	53	E->*	stop created	'N/A'	EXTRACELLULAR	TTDS00521[approved]	DB06273[approved](Tocilizumab)
db10.csv:1	154427026	rs201215537	G	T	37	UCEC-TCGA							IL6RA_HUMAN	P08887	377	G->*	stop created	'N/A'	TRANSMEMBRANE	TTDS00521[approved]	DB06273[approved](b'Tocilizumab')
db9.csv:1	154454550	COSM896610	G	T	38	SANGER COSMIC							IL6RA_HUMAN	P08887	377	G->*	stop created	'N/A'	TRANSMEMBRANE	TTDS00521[approved]	DB06273[approved](Tocilizumab)
db Name	POS	ID	REF	ALT	Assembly	Source	ALL	EAS	AMR	AFR	EUR	SAS	protein id	protein ac	protein position	predicted protein change	mutation type	Membrane Proximal pTyr Sites	protein domain	ttd	drug bank
db11.csv:17	42463448		.	GAG	37	AmbryShare	Cohort Freq:0.000067 (Breast Cancer)						ITA2B_HUMAN	P08514	80	E->D	frame shift	'N/A'	EXTRACELLULAR		DB00054[approved](b'Abciximab'),DB00775[approved](b'Tirofiban'),DB04863[investigational](b'Lefradafiban')
db12.csv:17	42458401		AC	A	37	Wellderly | STSI	AC-0.9980,A-0.0020						ITA2B_HUMAN	P08514	413	G->	frame shift	'N/A'	EXTRACELLULAR
db12.csv:17	42458409		AG	A	37	Wellderly | STSI	AG-0.9990,A-0.0010						ITA2B_HUMAN	P08514	411	Y->	frame shift	'N/A'	EXTRACELLULAR
db12.csv:17	42462964		AG	A	37	Wellderly | STSI	AG-1.0000,A-0.0000						ITA2B_HUMAN	P08514	177	C->	frame shift	'N/A'	EXTRACELLULAR
db12.csv:17	42460944		AG	A	37	Wellderly | STSI	AG-1.0000,A-0.0000						ITA2B_HUMAN	P08514	376	L->	frame shift	'N/A'	EXTRACELLULAR
db12.csv:17	42452461		AG	A	37	Wellderly | STSI	AG-1.0000,A-0.0000						ITA2B_HUMAN	P08514	916	C->	frame shift	'N/A'	EXTRACELLULAR
db12.csv:17	42452373		AG	A	37	Wellderly | STSI	AG-1.0000,A-0.0000						ITA2B_HUMAN	P08514	945	L->	frame shift	'N/A'	EXTRACELLULAR
db12.csv:17	42452073		AG	A	37	Wellderly | STSI	AG-1.0000,A-0.0000						ITA2B_HUMAN	P08514	966	L->	frame shift	'N/A'	EXTRACELLULAR
db12.csv:17	42460937		CA	C	37	Wellderly | STSI	CA-1.0000,C-0.0000						ITA2B_HUMAN	P08514	378	L->	frame shift	'N/A'	EXTRACELLULAR
db12.csv:17	42452040		CG	C	37	Wellderly | STSI	CG-1.0000,C-0.0000						ITA2B_HUMAN	P08514	977	R->	frame shift	'N/A'	EXTRACELLULAR
db12.csv:17	42462990		CT	C	37	Wellderly | STSI	CT-1.0000,C-0.0000						ITA2B_HUMAN	P08514	168	S->	frame shift	'N/A'	EXTRACELLULAR
db12.csv:17	42455096		CT	C	37	Wellderly | STSI	CT-1.0000,C-0.0000						ITA2B_HUMAN	P08514	719	E->	frame shift	'N/A'	EXTRACELLULAR
db12.csv:17	42453045		GA	G	37	Wellderly | STSI	GA-1.0000,G-0.0000						ITA2B_HUMAN	P08514	881	H->	frame shift	'N/A'	EXTRACELLULAR
db12.csv:17	42460946		GC	G	37	Wellderly | STSI	GC-0.9990,G-0.0010						ITA2B_HUMAN	P08514	375	S->	frame shift	'N/A'	EXTRACELLULAR
db12.csv:17	42455851		GC	G	37	Wellderly | STSI	GC-0.9990,G-0.0010						ITA2B_HUMAN	P08514	658	A->	frame shift	'N/A'	EXTRACELLULAR
db12.csv:17	42462978		GC	G	37	Wellderly | STSI	GC-1.0000,G-0.0000						ITA2B_HUMAN	P08514	172	A->	frame shift	'N/A'	EXTRACELLULAR
db12.csv:17	42462548		GC	G	37	Wellderly | STSI	GC-1.0000,G-0.0000						ITA2B_HUMAN	P08514	218	G->	frame shift	'N/A'	EXTRACELLULAR
db12.csv:17	42460960		GC	G	37	Wellderly | STSI	GC-1.0000,G-0.0000						ITA2B_HUMAN	P08514	371	L->	frame shift	'N/A'	EXTRACELLULAR
db12.csv:17	42453072		GC	G	37	Wellderly | STSI	GC-1.0000,G-0.0000						ITA2B_HUMAN	P08514	872	L->	frame shift	'N/A'	EXTRACELLULAR
db12.csv:17	42461270		GT	G	37	Wellderly | STSI	GT-1.0000,G-0.0000						ITA2B_HUMAN	P08514	330	N->	frame shift	'N/A'	EXTRACELLULAR
db12.csv:17	42461702		TG	T	37	Wellderly | STSI	TG-0.9990,T-0.0010						ITA2B_HUMAN	P08514	290	T->	frame shift	'N/A'	EXTRACELLULAR
db12.csv:17	42460965		TG	T	37	Wellderly | STSI	TG-1.0000,T-0.0000						ITA2B_HUMAN	P08514	369	H->	frame shift	'N/A'	EXTRACELLULAR
db12.csv:17	42460948		TG	T	37	Wellderly | STSI	TG-1.0000,T-0.0000						ITA2B_HUMAN	P08514	375	S->	frame shift	'N/A'	EXTRACELLULAR
db12.csv:17	42457140		TG	T	37	Wellderly | STSI	TG-1.0000,T-0.0000						ITA2B_HUMAN	P08514	599	S->	frame shift	'N/A'	EXTRACELLULAR
db4.csv:17	42452421		CCG	C	38	ExAC_r0.3	AF=1.230e-05						ITA2B_HUMAN	P08514	929	GQ->A	frame shift	'N/A'	EXTRACELLULAR		DB00054[approved](Abciximab),DB00775[approved](Tirofiban),DB04863[investigational](Lefradafiban)
db4.csv:17	42453281		AG	GG,A	38	ExAC_r0.3	AF=8.237e-06,8.237e-06						ITA2B_HUMAN	P08514	841	S->	frame shift	'N/A'	EXTRACELLULAR		DB00054[approved](Abciximab),DB00775[approved](Tirofiban),DB04863[investigational](Lefradafiban)
db4.csv:17	42453733		CT	C	38	ExAC_r0.3	AF=1.647e-05						ITA2B_HUMAN	P08514	764	S->	frame shift	'N/A'	EXTRACELLULAR		DB00054[approved](Abciximab),DB00775[approved](Tirofiban),DB04863[investigational](Lefradafiban)
db4.csv:17	42453735		G	GT,A	38	ExAC_r0.3	AF=8.237e-06,8.237e-06						ITA2B_HUMAN	P08514	763	N->K	frame shift	'N/A'	EXTRACELLULAR		DB00054[approved](Abciximab),DB00775[approved](Tirofiban),DB04863[investigational](Lefradafiban)
db4.csv:17	42455140		AG	GG,A	38	ExAC_r0.3	AF=8.236e-06,8.236e-06						ITA2B_HUMAN	P08514	705	C->	frame shift	'N/A'	EXTRACELLULAR		DB00054[approved](Abciximab),DB00775[approved](Tirofiban),DB04863[investigational](Lefradafiban)
db4.csv:17	42455745		G	GGGTC	38	ExAC_r0.3	AF=8.238e-06						ITA2B_HUMAN	P08514	693	A->AT	frame shift	'N/A'	EXTRACELLULAR		DB00054[approved](Abciximab),DB00775[approved](Tirofiban),DB04863[investigational](Lefradafiban)
db4.csv:17	42455749		C	T,CAG	38	ExAC_r0.3	AF=9.885e-05,8.238e-06						ITA2B_HUMAN	P08514	692	R->P	frame shift	'N/A'	EXTRACELLULAR		DB00054[approved](Abciximab),DB00775[approved](Tirofiban),DB04863[investigational](Lefradafiban)
db4.csv:17	42457979		C	CACCT	38	ExAC_r0.3	AF=4.118e-05						ITA2B_HUMAN	P08514	476	V->VG	frame shift	'N/A'	EXTRACELLULAR		DB00054[approved](Abciximab),DB00775[approved](Tirofiban),DB04863[investigational](Lefradafiban)
db4.csv:17	42458365		AC	A	38	ExAC_r0.3	AF=8.236e-06						ITA2B_HUMAN	P08514	425	G->	frame shift	'N/A'	EXTRACELLULAR		DB00054[approved](Abciximab),DB00775[approved](Tirofiban),DB04863[investigational](Lefradafiban)
db4.csv:17	42460983		AGGAACAAATACACACGCCCCACTTC	A	38	ExAC_r0.3	AF=8.249e-06						ITA2B_HUMAN	P08514	363	LQPRGPHAL->	frame shift	'N/A'	EXTRACELLULAR		DB00054[approved](Abciximab),DB00775[approved](Tirofiban),DB04863[investigational](Lefradafiban)
db4.csv:17	42461291		TG	T	38	ExAC_r0.3	AF=8.237e-06						ITA2B_HUMAN	P08514	323	S->	frame shift	'N/A'	EXTRACELLULAR		DB00054[approved](Abciximab),DB00775[approved](Tirofiban),DB04863[investigational](Lefradafiban)
db4.csv:17	42466696		TG	T	38	ExAC_r0.3	AF=8.236e-06						ITA2B_HUMAN	P08514	49	Q->	frame shift	'N/A'	EXTRACELLULAR		DB00054[approved](Abciximab),DB00775[approved](Tirofiban),DB04863[investigational](Lefradafiban)
db12.csv:17	42451781		GC	G	37	Wellderly | STSI	GC-1.0000,G-0.0000						ITA2B_HUMAN	P08514	1001	L->	frame shift	'N/A'	TRANSMEMBRANE
db10.csv:17	42462332	TCGA-AA-A010-01A-01W-A00E-09	G	T	37	COAD-TCGA							ITA2B_HUMAN	P08514	261	Y->*	stop created	'N/A'	EXTRACELLULAR		DB00054[approved](b'Abciximab'),DB00775[approved](b'Tirofiban'),DB04863[investigational](b'Lefradafiban')
db10.csv:17	42462332	TCGA-AA-A010-01A-01W-A00E-09	G	T	37	COADREAD-TCGA							ITA2B_HUMAN	P08514	261	Y->*	stop created	'N/A'	EXTRACELLULAR		DB00054[approved](b'Abciximab'),DB00775[approved](b'Tirofiban'),DB04863[investigational](b'Lefradafiban')
db10.csv:17	42457994	rs78218617	G	T	37	LUAD-TCGA							ITA2B_HUMAN	P08514	471	Y->*	stop created	'N/A'	EXTRACELLULAR		DB00054[approved](b'Abciximab'),DB00775[approved](b'Tirofiban'),DB04863[investigational](b'Lefradafiban')
db10.csv:17	42457510	TCGA-DX-AB2E-01A-11D-A38Z-09	C	A	37	SARC-TCGA							ITA2B_HUMAN	P08514	538	E->*	stop created	'N/A'	EXTRACELLULAR		DB00054[approved](b'Abciximab'),DB00775[approved](b'Tirofiban'),DB04863[investigational](b'Lefradafiban')
db10.csv:17	42463278	TCGA-HF-A5NB-01A-11D-A31L-08	G	A	37	STAD-TCGA							ITA2B_HUMAN	P08514	108	R->*	stop created	'N/A'	EXTRACELLULAR		DB00054[approved](b'Abciximab'),DB00775[approved](b'Tirofiban'),DB04863[investigational](b'Lefradafiban')
db10.csv:17	42461008	rs137852910	C	A	37	STAD-TCGA							ITA2B_HUMAN	P08514	355	E->*	stop created	'N/A'	EXTRACELLULAR		DB00054[approved](b'Abciximab'),DB00775[approved](b'Tirofiban'),DB04863[investigational](b'Lefradafiban')
db10.csv:17	42463278	TCGA-HF-A5NB-01A-11D-A31L-08	G	A	37	STES-TCGA							ITA2B_HUMAN	P08514	108	R->*	stop created	'N/A'	EXTRACELLULAR		DB00054[approved](b'Abciximab'),DB00775[approved](b'Tirofiban'),DB04863[investigational](b'Lefradafiban')
db10.csv:17	42461008	rs137852910	C	A	37	STES-TCGA							ITA2B_HUMAN	P08514	355	E->*	stop created	'N/A'	EXTRACELLULAR		DB00054[approved](b'Abciximab'),DB00775[approved](b'Tirofiban'),DB04863[investigational](b'Lefradafiban')
db10.csv:17	42458283	rs151179377	G	A	37	UCEC-TCGA							ITA2B_HUMAN	P08514	453	R->*	stop created	'N/A'	EXTRACELLULAR		DB00054[approved](b'Abciximab'),DB00775[approved](b'Tirofiban'),DB04863[investigational](b'Lefradafiban')
db11.csv:17	42461008		G	A	37	AmbryShare	Cohort Freq:0.000064 (Breast Cancer)						ITA2B_HUMAN	P08514	355	E->*	stop created	'N/A'	EXTRACELLULAR		DB00054[approved](b'Abciximab'),DB00775[approved](b'Tirofiban'),DB04863[investigational](b'Lefradafiban')
db11.csv:17	42455813		G	A	37	AmbryShare	Cohort Freq:0.000275 (Breast Cancer)						ITA2B_HUMAN	P08514	671	E->*	stop created	'N/A'	EXTRACELLULAR		DB00054[approved](b'Abciximab'),DB00775[approved](b'Tirofiban'),DB04863[investigational](b'Lefradafiban')
db11.csv:17	42455789		G	A	37	AmbryShare	Cohort Freq:0.00006 (Breast Cancer)						ITA2B_HUMAN	P08514	679	E->*	stop created	'N/A'	EXTRACELLULAR		DB00054[approved](b'Abciximab'),DB00775[approved](b'Tirofiban'),DB04863[investigational](b'Lefradafiban')
db11.csv:17	42455732		G	A	37	AmbryShare	Cohort Freq:0.00007 (Breast Cancer)						ITA2B_HUMAN	P08514	698	E->*	stop created	'N/A'	EXTRACELLULAR		DB00054[approved](b'Abciximab'),DB00775[approved](b'Tirofiban'),DB04863[investigational](b'Lefradafiban')
db11.csv:17	42452035		G	A	37	AmbryShare	Cohort Freq:0.000142 (Breast Cancer)						ITA2B_HUMAN	P08514	979	E->*	stop created	'N/A'	EXTRACELLULAR		DB00054[approved](b'Abciximab'),DB00775[approved](b'Tirofiban'),DB04863[investigational](b'Lefradafiban')
db11.csv:17	42457414		G	A	37	AmbryShare	Cohort Freq:0.00034 (Breast Cancer)						ITA2B_HUMAN	P08514	570	G->*	stop created	'N/A'	EXTRACELLULAR		DB00054[approved](b'Abciximab'),DB00775[approved](b'Tirofiban'),DB04863[investigational](b'Lefradafiban')
db11.csv:17	42460919		T	C	37	AmbryShare	Cohort Freq:0.000066 (Breast Cancer)						ITA2B_HUMAN	P08514	384	Y->*	stop created	'N/A'	EXTRACELLULAR		DB00054[approved](b'Abciximab'),DB00775[approved](b'Tirofiban'),DB04863[investigational](b'Lefradafiban')
db11.csv:17	42458407		C	T	37	AmbryShare	Cohort Freq:0.00009 (Breast Cancer)						ITA2B_HUMAN	P08514	411	Y->*	stop created	'N/A'	EXTRACELLULAR		DB00054[approved](b'Abciximab'),DB00775[approved](b'Tirofiban'),DB04863[investigational](b'Lefradafiban')
db11.csv:17	42457994		C	T	37	AmbryShare	Cohort Freq:0.000085 (Breast Cancer)						ITA2B_HUMAN	P08514	471	Y->*	stop created	'N/A'	EXTRACELLULAR		DB00054[approved](b'Abciximab'),DB00775[approved](b'Tirofiban'),DB04863[investigational](b'Lefradafiban')
db12.csv:17	42460975		G	A	37	Wellderly | STSI	G-1.0000,A-0.0000						ITA2B_HUMAN	P08514	366	R->*	stop created	'N/A'	EXTRACELLULAR
db12.csv:17	42451829		G	A	37	Wellderly | STSI	G-1.0000,A-0.0000						ITA2B_HUMAN	P08514	985	Q->*	stop created	'N/A'	EXTRACELLULAR
db4.csv:17	42452035		C	A	38	ExAC_r0.3	AF=8.236e-06						ITA2B_HUMAN	P08514	979	E->*	stop created	'N/A'	EXTRACELLULAR		DB00054[approved](Abciximab),DB00775[approved](Tirofiban),DB04863[investigational](Lefradafiban)
db4.csv:17	42452041	rs79657230	G	A	38	ExAC_r0.3	AF=8.236e-06						ITA2B_HUMAN	P08514	977	R->*	stop created	'N/A'	EXTRACELLULAR		DB00054[approved](Abciximab),DB00775[approved](Tirofiban),DB04863[investigational](Lefradafiban)
db4.csv:17	42453015		G	A	38	ExAC_r0.3	AF=8.240e-06						ITA2B_HUMAN	P08514	891	Q->*	stop created	'N/A'	EXTRACELLULAR		DB00054[approved](Abciximab),DB00775[approved](Tirofiban),DB04863[investigational](Lefradafiban)
db4.csv:17	42453503		C	A	38	ExAC_r0.3	AF=8.236e-06						ITA2B_HUMAN	P08514	800	E->*	stop created	'N/A'	EXTRACELLULAR		DB00054[approved](Abciximab),DB00775[approved](Tirofiban),DB04863[investigational](Lefradafiban)
db4.csv:17	42453731		T	A	38	ExAC_r0.3	AF=8.236e-06						ITA2B_HUMAN	P08514	765	K->*	stop created	'N/A'	EXTRACELLULAR		DB00054[approved](Abciximab),DB00775[approved](Tirofiban),DB04863[investigational](Lefradafiban)
db4.csv:17	42454453		C	A	38	ExAC_r0.3	AF=8.420e-06						ITA2B_HUMAN	P08514	731	G->*	stop created	'N/A'	EXTRACELLULAR		DB00054[approved](Abciximab),DB00775[approved](Tirofiban),DB04863[investigational](Lefradafiban)
db4.csv:17	42455768		G	A	38	ExAC_r0.3	AF=8.237e-06						ITA2B_HUMAN	P08514	686	Q->*	stop created	'N/A'	EXTRACELLULAR		DB00054[approved](Abciximab),DB00775[approved](Tirofiban),DB04863[investigational](Lefradafiban)
db4.csv:17	42456027		G	A	38	ExAC_r0.3	AF=1.694e-05						ITA2B_HUMAN	P08514	644	Q->*	stop created	'N/A'	EXTRACELLULAR		DB00054[approved](Abciximab),DB00775[approved](Tirofiban),DB04863[investigational](Lefradafiban)
db4.csv:17	42456046		G	GCACTACTACTTTTTAGGCATTT,A	38	ExAC_r0.3	AF=8.580e-06,8.580e-06						ITA2B_HUMAN	P08514	637	D->ENA*KVVV	stop created	'N/A'	EXTRACELLULAR		DB00054[approved](Abciximab),DB00775[approved](Tirofiban),DB04863[investigational](Lefradafiban)
db4.csv:17	42457372	rs137852906	G	A	38	ExAC_r0.3	AF=1.648e-05						ITA2B_HUMAN	P08514	584	R->*	stop created	'N/A'	EXTRACELLULAR		DB00054[approved](Abciximab),DB00775[approved](Tirofiban),DB04863[investigational](Lefradafiban)
db4.csv:17	42457830		G	A	38	ExAC_r0.3	AF=8.236e-06						ITA2B_HUMAN	P08514	490	Q->*	stop created	'N/A'	EXTRACELLULAR		DB00054[approved](Abciximab),DB00775[approved](Tirofiban),DB04863[investigational](Lefradafiban)
db4.csv:17	42458385		G	A	38	ExAC_r0.3	AF=8.237e-06						ITA2B_HUMAN	P08514	419	Q->*	stop created	'N/A'	EXTRACELLULAR		DB00054[approved](Abciximab),DB00775[approved](Tirofiban),DB04863[investigational](Lefradafiban)
db4.csv:17	42463287		C	CA	38	ExAC_r0.3	AF=8.237e-06						ITA2B_HUMAN	P08514	105	D->*	stop created	'N/A'	EXTRACELLULAR		DB00054[approved](Abciximab),DB00775[approved](Tirofiban),DB04863[investigational](Lefradafiban)
db4.csv:17	42466697		G	A	38	ExAC_r0.3	AF=2.471e-05						ITA2B_HUMAN	P08514	49	Q->*	stop created	'N/A'	EXTRACELLULAR		DB00054[approved](Abciximab),DB00775[approved](Tirofiban),DB04863[investigational](Lefradafiban)
db7.csv:17	42455098		C	A	37	NCI60-HCT-15							ITA2B_HUMAN	P08514	719	E->*	stop created	'N/A'	EXTRACELLULAR		DB00054[approved](Abciximab),DB00775[approved](Tirofiban),DB04863[investigational](Lefradafiban)
db Name	POS	ID	REF	ALT	Assembly	Source	ALL	EAS	AMR	AFR	EUR	SAS	protein id	protein ac	protein position	predicted protein change	mutation type	Membrane Proximal pTyr Sites	protein domain	ttd	drug bank
db12.csv:2	182388179		AA	G	37	Wellderly | STSI	AA-1.0000,G-0.0000						ITA4_HUMAN	P13612	697	N->	frame shift	'N/A'	EXTRACELLULAR	TTDNC00589[investigational],TTDR01371[investigational],TTDS00445[approved]
db12.csv:2	182388165		AA	T	37	Wellderly | STSI	AA-1.0000,T-0.0000						ITA4_HUMAN	P13612	692	E->	frame shift	'N/A'	EXTRACELLULAR	TTDNC00589[investigational],TTDR01371[investigational],TTDS00445[approved]
db12.csv:2	182389983		AC	A	37	Wellderly | STSI	AC-1.0000,A-0.0000						ITA4_HUMAN	P13612	768	I->	frame shift	'N/A'	EXTRACELLULAR	TTDNC00589[investigational],TTDR01371[investigational],TTDS00445[approved]
db12.csv:2	182374483		AC	T	37	Wellderly | STSI	AC-1.0000,T-0.0000						ITA4_HUMAN	P13612	598	P->	frame shift	'N/A'	EXTRACELLULAR	TTDNC00589[investigational],TTDR01371[investigational],TTDS00445[approved]
db12.csv:2	182374532		ACA	CG,ACG	37	Wellderly | STSI	ACA-1.0000,CG-0.0000,ACG-0.0000						ITA4_HUMAN	P13612	615	TI->R	frame shift	'N/A'	EXTRACELLULAR	TTDNC00589[investigational],TTDR01371[investigational],TTDS00445[approved]
db12.csv:2	182396497		AG	C	37	Wellderly | STSI	AG-0.9990,C-0.0010						ITA4_HUMAN	P13612	926	L->	frame shift	'N/A'	EXTRACELLULAR	TTDNC00589[investigational],TTDR01371[investigational],TTDS00445[approved]
db12.csv:2	182344870		AT	A	37	Wellderly | STSI	AT-0.9990,A-0.0010						ITA4_HUMAN	P13612	211	I->	frame shift	'N/A'	EXTRACELLULAR	TTDNC00589[investigational],TTDR01371[investigational],TTDS00445[approved]
db12.csv:2	182388176		AT	CTA	37	Wellderly | STSI	AT-0.9990,CTA-0.0010						ITA4_HUMAN	P13612	696	I->L	frame shift	'N/A'	EXTRACELLULAR	TTDNC00589[investigational],TTDR01371[investigational],TTDS00445[approved]
db12.csv:2	182358100		AT	A	37	Wellderly | STSI	AT-1.0000,A-0.0000						ITA4_HUMAN	P13612	401	Y->	frame shift	'N/A'	EXTRACELLULAR	TTDNC00589[investigational],TTDR01371[investigational],TTDS00445[approved]
db12.csv:2	182388236		AT	A	37	Wellderly | STSI	AT-1.0000,A-0.0000						ITA4_HUMAN	P13612	716	I->	frame shift	'N/A'	EXTRACELLULAR	TTDNC00589[investigational],TTDR01371[investigational],TTDS00445[approved]
db12.csv:2	182394361		AT	A	37	Wellderly | STSI	AT-1.0000,A-0.0000						ITA4_HUMAN	P13612	842	I->	frame shift	'N/A'	EXTRACELLULAR	TTDNC00589[investigational],TTDR01371[investigational],TTDS00445[approved]
db12.csv:2	182360125		AT	CTA	37	Wellderly | STSI	AT-1.0000,CTA-0.0000						ITA4_HUMAN	P13612	456	D->A	frame shift	'N/A'	EXTRACELLULAR	TTDNC00589[investigational],TTDR01371[investigational],TTDS00445[approved]
db12.csv:2	182374400		ATC	A	37	Wellderly | STSI	ATC-0.9990,A-0.0010						ITA4_HUMAN	P13612	571	IL->T	frame shift	'N/A'	EXTRACELLULAR	TTDNC00589[investigational],TTDR01371[investigational],TTDS00445[approved]
db12.csv:2	182374533		CA	ACG,CG	37	Wellderly | STSI	CA-0.9970,ACG-0.0020,CG-0.0010						ITA4_HUMAN	P13612	615	T->N	frame shift	'N/A'	EXTRACELLULAR	TTDNC00589[investigational],TTDR01371[investigational],TTDS00445[approved]
db12.csv:2	182344969		CA	C	37	Wellderly | STSI	CA-1.0000,C-0.0000						ITA4_HUMAN	P13612	244	Q->	frame shift	'N/A'	EXTRACELLULAR	TTDNC00589[investigational],TTDR01371[investigational],TTDS00445[approved]
db12.csv:2	182350652		CA	C	37	Wellderly | STSI	CA-1.0000,C-0.0000						ITA4_HUMAN	P13612	362	D->	frame shift	'N/A'	EXTRACELLULAR	TTDNC00589[investigational],TTDR01371[investigational],TTDS00445[approved]
db12.csv:2	182374533		CA	C	37	Wellderly | STSI	CA-1.0000,C-0.0000						ITA4_HUMAN	P13612	615	T->	frame shift	'N/A'	EXTRACELLULAR	TTDNC00589[investigational],TTDR01371[investigational],TTDS00445[approved]
db12.csv:2	182388255		CA	C	37	Wellderly | STSI	CA-1.0000,C-0.0000						ITA4_HUMAN	P13612	722	S->	frame shift	'N/A'	EXTRACELLULAR	TTDNC00589[investigational],TTDR01371[investigational],TTDS00445[approved]
db12.csv:2	182388929		CA	C	37	Wellderly | STSI	CA-1.0000,C-0.0000						ITA4_HUMAN	P13612	734	S->	frame shift	'N/A'	EXTRACELLULAR	TTDNC00589[investigational],TTDR01371[investigational],TTDS00445[approved]
db12.csv:2	182389979		CA	T	37	Wellderly | STSI	CA-1.0000,T-0.0000						ITA4_HUMAN	P13612	767	A->	frame shift	'N/A'	EXTRACELLULAR	TTDNC00589[investigational],TTDR01371[investigational],TTDS00445[approved]
db12.csv:2	182344949		CT	C	37	Wellderly | STSI	CT-1.0000,C-0.0000						ITA4_HUMAN	P13612	237	A->	frame shift	'N/A'	EXTRACELLULAR	TTDNC00589[investigational],TTDR01371[investigational],TTDS00445[approved]
db12.csv:2	182374403		CT	C	37	Wellderly | STSI	CT-1.0000,C-0.0000						ITA4_HUMAN	P13612	572	L->	frame shift	'N/A'	EXTRACELLULAR	TTDNC00589[investigational],TTDR01371[investigational],TTDS00445[approved]
db12.csv:2	182376463		CT	C	37	Wellderly | STSI	CT-1.0000,C-0.0000						ITA4_HUMAN	P13612	628	S->	frame shift	'N/A'	EXTRACELLULAR	TTDNC00589[investigational],TTDR01371[investigational],TTDS00445[approved]
db12.csv:2	182388181		CT	C	37	Wellderly | STSI	CT-1.0000,C-0.0000						ITA4_HUMAN	P13612	697	N->	frame shift	'N/A'	EXTRACELLULAR	TTDNC00589[investigational],TTDR01371[investigational],TTDS00445[approved]
db12.csv:2	182388971		CT	C	37	Wellderly | STSI	CT-1.0000,C-0.0000						ITA4_HUMAN	P13612	748	A->	frame shift	'N/A'	EXTRACELLULAR	TTDNC00589[investigational],TTDR01371[investigational],TTDS00445[approved]
db12.csv:2	182389985		CT	C	37	Wellderly | STSI	CT-1.0000,C-0.0000						ITA4_HUMAN	P13612	769	P->	frame shift	'N/A'	EXTRACELLULAR	TTDNC00589[investigational],TTDR01371[investigational],TTDS00445[approved]
db12.csv:2	182394329		CT	C	37	Wellderly | STSI	CT-1.0000,C-0.0000						ITA4_HUMAN	P13612	831	S->	frame shift	'N/A'	EXTRACELLULAR	TTDNC00589[investigational],TTDR01371[investigational],TTDS00445[approved]
db12.csv:2	182339903		GA	G	37	Wellderly | STSI	GA-1.0000,G-0.0000						ITA4_HUMAN	P13612	148	W->	frame shift	'N/A'	EXTRACELLULAR	TTDNC00589[investigational],TTDR01371[investigational],TTDS00445[approved]
db12.csv:2	182347108		GA	G	37	Wellderly | STSI	GA-1.0000,G-0.0000						ITA4_HUMAN	P13612	288	E->	frame shift	'N/A'	EXTRACELLULAR	TTDNC00589[investigational],TTDR01371[investigational],TTDS00445[approved]
db12.csv:2	182392064		GA	G	37	Wellderly | STSI	GA-1.0000,G-0.0000						ITA4_HUMAN	P13612	794	E->	frame shift	'N/A'	EXTRACELLULAR	TTDNC00589[investigational],TTDR01371[investigational],TTDS00445[approved]
db12.csv:2	182344882		GC	G	37	Wellderly | STSI	GC-1.0000,G-0.0000						ITA4_HUMAN	P13612	215	A->	frame shift	'N/A'	EXTRACELLULAR	TTDNC00589[investigational],TTDR01371[investigational],TTDS00445[approved]
db12.csv:2	182360112		GC	G	37	Wellderly | STSI	GC-1.0000,G-0.0000						ITA4_HUMAN	P13612	452	A->	frame shift	'N/A'	EXTRACELLULAR	TTDNC00589[investigational],TTDR01371[investigational],TTDS00445[approved]
db12.csv:2	182376447		GC	G	37	Wellderly | STSI	GC-1.0000,G-0.0000						ITA4_HUMAN	P13612	623	A->	frame shift	'N/A'	EXTRACELLULAR	TTDNC00589[investigational],TTDR01371[investigational],TTDS00445[approved]
db12.csv:2	182396503		GGTAA	G	37	Wellderly | STSI	GGTAA-1.0000,G-0.0000						ITA4_HUMAN	P13612	928	MD->	frame shift	'N/A'	EXTRACELLULAR	TTDNC00589[investigational],TTDR01371[investigational],TTDS00445[approved]
db12.csv:2	182376477		GT	G	37	Wellderly | STSI	GT-0.9990,G-0.0010						ITA4_HUMAN	P13612	633	V->	frame shift	'N/A'	EXTRACELLULAR	TTDNC00589[investigational],TTDR01371[investigational],TTDS00445[approved]
db12.csv:2	182360555		GT	G	37	Wellderly | STSI	GT-1.0000,G-0.0000						ITA4_HUMAN	P13612	477	E->	frame shift	'N/A'	EXTRACELLULAR	TTDNC00589[investigational],TTDR01371[investigational],TTDS00445[approved]
db12.csv:2	182344868		TA	T	37	Wellderly | STSI	TA-1.0000,T-0.0000						ITA4_HUMAN	P13612	210	L->	frame shift	'N/A'	EXTRACELLULAR	TTDNC00589[investigational],TTDR01371[investigational],TTDS00445[approved]
db12.csv:2	182389955		TA	T	37	Wellderly | STSI	TA-1.0000,T-0.0000						ITA4_HUMAN	P13612	759	L->	frame shift	'N/A'	EXTRACELLULAR	TTDNC00589[investigational],TTDR01371[investigational],TTDS00445[approved]
db12.csv:2	182394348		TA	T	37	Wellderly | STSI	TA-1.0000,T-0.0000						ITA4_HUMAN	P13612	837	D->	frame shift	'N/A'	EXTRACELLULAR	TTDNC00589[investigational],TTDR01371[investigational],TTDS00445[approved]
db12.csv:2	182363413		TC	T	37	Wellderly | STSI	TC-1.0000,T-0.0000						ITA4_HUMAN	P13612	535	F->	frame shift	'N/A'	EXTRACELLULAR	TTDNC00589[investigational],TTDR01371[investigational],TTDS00445[approved]
db12.csv:2	182374476		TC	T	37	Wellderly | STSI	TC-1.0000,T-0.0000						ITA4_HUMAN	P13612	596	F->	frame shift	'N/A'	EXTRACELLULAR	TTDNC00589[investigational],TTDR01371[investigational],TTDS00445[approved]
db12.csv:2	182396401		TC	T	37	Wellderly | STSI	TC-1.0000,T-0.0000						ITA4_HUMAN	P13612	894	D->	frame shift	'N/A'	EXTRACELLULAR	TTDNC00589[investigational],TTDR01371[investigational],TTDS00445[approved]
db12.csv:2	182344877		TG	T	37	Wellderly | STSI	TG-0.9990,T-0.0010						ITA4_HUMAN	P13612	213	M->	frame shift	'N/A'	EXTRACELLULAR	TTDNC00589[investigational],TTDR01371[investigational],TTDS00445[approved]
db12.csv:2	182388923		TG	A	37	Wellderly | STSI	TG-1.0000,A-0.0000						ITA4_HUMAN	P13612	732	V->	frame shift	'N/A'	EXTRACELLULAR	TTDNC00589[investigational],TTDR01371[investigational],TTDS00445[approved]
db12.csv:2	182339747		TG	T	37	Wellderly | STSI	TG-1.0000,T-0.0000						ITA4_HUMAN	P13612	127	L->	frame shift	'N/A'	EXTRACELLULAR	TTDNC00589[investigational],TTDR01371[investigational],TTDS00445[approved]
db12.csv:2	182376459		TG	T	37	Wellderly | STSI	TG-1.0000,T-0.0000						ITA4_HUMAN	P13612	627	C->	frame shift	'N/A'	EXTRACELLULAR	TTDNC00589[investigational],TTDR01371[investigational],TTDS00445[approved]
db12.csv:2	182389946		TG	T	37	Wellderly | STSI	TG-1.0000,T-0.0000						ITA4_HUMAN	P13612	756	M->	frame shift	'N/A'	EXTRACELLULAR	TTDNC00589[investigational],TTDR01371[investigational],TTDS00445[approved]
db12.csv:2	182396416		TT	C	37	Wellderly | STSI	TT-0.9990,C-0.0010						ITA4_HUMAN	P13612	899	N->	frame shift	'N/A'	EXTRACELLULAR	TTDNC00589[investigational],TTDR01371[investigational],TTDS00445[approved]
db2.csv:2	181457791	rs773618186	GC	G	38	dbSNP 147	-.-						ITA4_HUMAN	P13612	46	G->	frame shift	'N/A'	EXTRACELLULAR	TTDNC00589[investigational],TTDR01371[investigational],TTDS00445[approved]	DB00108[investigational,approved](Natalizumab),DB04997[investigational](ATL1102),DB05092[investigational](CDP323),DB05122[investigational](R1295),DB05468[investigational](R411),DB05802[investigational](MLN-02),DB06822[approved](Tinzaparin),DB09033[approved](Vedolizumab)
db2.csv:2	181482625	rs751270451	G	GACATA	38	dbSNP 147	-.-						ITA4_HUMAN	P13612	339	V->DI	frame shift	'N/A'	EXTRACELLULAR	TTDNC00589[investigational],TTDR01371[investigational],TTDS00445[approved]	DB00108[investigational,approved](Natalizumab),DB04997[investigational](ATL1102),DB05092[investigational](CDP323),DB05122[investigational](R1295),DB05468[investigational](R411),DB05802[investigational](MLN-02),DB06822[approved](Tinzaparin),DB09033[approved](Vedolizumab)
db2.csv:2	181509804	rs776802991	A	ATTCCT	38	dbSNP 147	-.-						ITA4_HUMAN	P13612	614	K->KF	frame shift	'N/A'	EXTRACELLULAR	TTDNC00589[investigational],TTDR01371[investigational],TTDS00445[approved]	DB00108[investigational,approved](Natalizumab),DB04997[investigational](ATL1102),DB05092[investigational](CDP323),DB05122[investigational](R1295),DB05468[investigational](R411),DB05802[investigational](MLN-02),DB06822[approved](Tinzaparin),DB09033[approved](Vedolizumab)
db2.csv:2	181509807	rs762978324	A	AAGCAC	38	dbSNP 147	-.-						ITA4_HUMAN	P13612	615	T->TS	frame shift	'N/A'	EXTRACELLULAR	TTDNC00589[investigational],TTDR01371[investigational],TTDS00445[approved]	DB00108[investigational,approved](Natalizumab),DB04997[investigational](ATL1102),DB05092[investigational](CDP323),DB05122[investigational](R1295),DB05468[investigational](R411),DB05802[investigational](MLN-02),DB06822[approved](Tinzaparin),DB09033[approved](Vedolizumab)
db2.csv:2	181523532	rs868670175	GGTAA	G	38	dbSNP 147	-.-						ITA4_HUMAN	P13612	723	RI->	frame shift	'N/A'	EXTRACELLULAR	TTDNC00589[investigational],TTDR01371[investigational],TTDS00445[approved]	DB00108[investigational,approved](Natalizumab),DB04997[investigational](ATL1102),DB05092[investigational](CDP323),DB05122[investigational](R1295),DB05468[investigational](R411),DB05802[investigational](MLN-02),DB06822[approved](Tinzaparin),DB09033[approved](Vedolizumab)
db2.csv:2	181529634	rs761222774	AT	A	38	dbSNP 147	-.-						ITA4_HUMAN	P13612	842	I->	frame shift	'N/A'	EXTRACELLULAR	TTDNC00589[investigational],TTDR01371[investigational],TTDS00445[approved]	DB00108[investigational,approved](Natalizumab),DB04997[investigational](ATL1102),DB05092[investigational](CDP323),DB05122[investigational](R1295),DB05468[investigational](R411),DB05802[investigational](MLN-02),DB06822[approved](Tinzaparin),DB09033[approved](Vedolizumab)
db2.csv:2	181530557	rs755310505	CAA	C	38	dbSNP 147	-.-						ITA4_HUMAN	P13612	858	QR->Q	frame shift	'N/A'	EXTRACELLULAR	TTDNC00589[investigational],TTDR01371[investigational],TTDS00445[approved]	DB00108[investigational,approved](Natalizumab),DB04997[investigational](ATL1102),DB05092[investigational](CDP323),DB05122[investigational](R1295),DB05468[investigational](R411),DB05802[investigational](MLN-02),DB06822[approved](Tinzaparin),DB09033[approved](Vedolizumab)
db2.csv:2	181531776	rs748337477	GGTAA	G	38	dbSNP 147	-.-						ITA4_HUMAN	P13612	928	MD->	frame shift	'N/A'	EXTRACELLULAR	TTDNC00589[investigational],TTDR01371[investigational],TTDS00445[approved]	DB00108[investigational,approved](Natalizumab),DB04997[investigational](ATL1102),DB05092[investigational](CDP323),DB05122[investigational](R1295),DB05468[investigational](R411),DB05802[investigational](MLN-02),DB06822[approved](Tinzaparin),DB09033[approved](Vedolizumab)
db3.csv:2	181457791	rs773618186	GC	G	38	Ensembl							ITA4_HUMAN	P13612	46	G->	frame shift	'N/A'	EXTRACELLULAR	TTDNC00589[investigational],TTDR01371[investigational],TTDS00445[approved]	DB00108[investigational,approved](Natalizumab),DB04997[investigational](ATL1102),DB05092[investigational](CDP323),DB05122[investigational](R1295),DB05468[investigational](R411),DB05802[investigational](MLN-02),DB06822[approved](Tinzaparin),DB09033[approved](Vedolizumab)
db3.csv:2	181480221	rs774534148	G	GT	38	Ensembl							ITA4_HUMAN	P13612	237	A->V	frame shift	'N/A'	EXTRACELLULAR	TTDNC00589[investigational],TTDR01371[investigational],TTDS00445[approved]	DB00108[investigational,approved](Natalizumab),DB04997[investigational](ATL1102),DB05092[investigational](CDP323),DB05122[investigational](R1295),DB05468[investigational](R411),DB05802[investigational](MLN-02),DB06822[approved](Tinzaparin),DB09033[approved](Vedolizumab)
db3.csv:2	181480230	TMP_ESP_2_182344958_182344961	GACAA	G	38	Ensembl							ITA4_HUMAN	P13612	240	DK->	frame shift	'N/A'	EXTRACELLULAR	TTDNC00589[investigational],TTDR01371[investigational],TTDS00445[approved]	DB00108[investigational,approved](Natalizumab),DB04997[investigational](ATL1102),DB05092[investigational](CDP323),DB05122[investigational](R1295),DB05468[investigational](R411),DB05802[investigational](MLN-02),DB06822[approved](Tinzaparin),DB09033[approved](Vedolizumab)
db3.csv:2	181482624	rs751270451	A	AACATA	38	Ensembl							ITA4_HUMAN	P13612	338	R->RT	frame shift	'N/A'	EXTRACELLULAR	TTDNC00589[investigational],TTDR01371[investigational],TTDS00445[approved]	DB00108[investigational,approved](Natalizumab),DB04997[investigational](ATL1102),DB05092[investigational](CDP323),DB05122[investigational](R1295),DB05468[investigational](R411),DB05802[investigational](MLN-02),DB06822[approved](Tinzaparin),DB09033[approved](Vedolizumab)
db3.csv:2	181509793	rs768868527	A	AA	38	Ensembl							ITA4_HUMAN	P13612	611	I->N	frame shift	'N/A'	EXTRACELLULAR	TTDNC00589[investigational],TTDR01371[investigational],TTDS00445[approved]	DB00108[investigational,approved](Natalizumab),DB04997[investigational](ATL1102),DB05092[investigational](CDP323),DB05122[investigational](R1295),DB05468[investigational](R411),DB05802[investigational](MLN-02),DB06822[approved](Tinzaparin),DB09033[approved](Vedolizumab)
db3.csv:2	181509803	rs776802991	A	ATTCCT	38	Ensembl							ITA4_HUMAN	P13612	614	K->NS	frame shift	'N/A'	EXTRACELLULAR	TTDNC00589[investigational],TTDR01371[investigational],TTDS00445[approved]	DB00108[investigational,approved](Natalizumab),DB04997[investigational](ATL1102),DB05092[investigational](CDP323),DB05122[investigational](R1295),DB05468[investigational](R411),DB05802[investigational](MLN-02),DB06822[approved](Tinzaparin),DB09033[approved](Vedolizumab)
db3.csv:2	181509806	rs762978324	C	CAGCAC	38	Ensembl							ITA4_HUMAN	P13612	615	T->TA	frame shift	'N/A'	EXTRACELLULAR	TTDNC00589[investigational],TTDR01371[investigational],TTDS00445[approved]	DB00108[investigational,approved](Natalizumab),DB04997[investigational](ATL1102),DB05092[investigational](CDP323),DB05122[investigational](R1295),DB05468[investigational](R411),DB05802[investigational](MLN-02),DB06822[approved](Tinzaparin),DB09033[approved](Vedolizumab)
db3.csv:2	181529634	rs761222774	AT	A	38	Ensembl							ITA4_HUMAN	P13612	842	I->	frame shift	'N/A'	EXTRACELLULAR	TTDNC00589[investigational],TTDR01371[investigational],TTDS00445[approved]	DB00108[investigational,approved](Natalizumab),DB04997[investigational](ATL1102),DB05092[investigational](CDP323),DB05122[investigational](R1295),DB05468[investigational](R411),DB05802[investigational](MLN-02),DB06822[approved](Tinzaparin),DB09033[approved](Vedolizumab)
db3.csv:2	181530557	rs755310505	CAA	C	38	Ensembl							ITA4_HUMAN	P13612	858	QR->Q	frame shift	'N/A'	EXTRACELLULAR	TTDNC00589[investigational],TTDR01371[investigational],TTDS00445[approved]	DB00108[investigational,approved](Natalizumab),DB04997[investigational](ATL1102),DB05092[investigational](CDP323),DB05122[investigational](R1295),DB05468[investigational](R411),DB05802[investigational](MLN-02),DB06822[approved](Tinzaparin),DB09033[approved](Vedolizumab)
db3.csv:2	181531776	rs748337477	GGTAA	G	38	Ensembl							ITA4_HUMAN	P13612	928	MD->	frame shift	'N/A'	EXTRACELLULAR	TTDNC00589[investigational],TTDR01371[investigational],TTDS00445[approved]	DB00108[investigational,approved](Natalizumab),DB04997[investigational](ATL1102),DB05092[investigational](CDP323),DB05122[investigational](R1295),DB05468[investigational](R411),DB05802[investigational](MLN-02),DB06822[approved](Tinzaparin),DB09033[approved](Vedolizumab)
db4.csv:2	182322518		GC	G	38	ExAC_r0.3	AF=8.260e-06						ITA4_HUMAN	P13612	46	G->	frame shift	'N/A'	EXTRACELLULAR	TTDNC00589[investigational],TTDR01371[investigational],TTDS00445[approved]	DB00108[investigational,approved](Natalizumab),DB04997[investigational](ATL1102),DB05092[investigational](CDP323),DB05122[investigational](R1295),DB05468[investigational](R411),DB05802[investigational](MLN-02),DB06822[approved](Tinzaparin),DB09033[approved](Vedolizumab)
db4.csv:2	182347352		G	GACATA	38	ExAC_r0.3	AF=8.272e-06						ITA4_HUMAN	P13612	339	V->DI	frame shift	'N/A'	EXTRACELLULAR	TTDNC00589[investigational],TTDR01371[investigational],TTDS00445[approved]	DB00108[investigational,approved](Natalizumab),DB04997[investigational](ATL1102),DB05092[investigational](CDP323),DB05122[investigational](R1295),DB05468[investigational](R411),DB05802[investigational](MLN-02),DB06822[approved](Tinzaparin),DB09033[approved](Vedolizumab)
db4.csv:2	182374531		A	ATTCCT	38	ExAC_r0.3	AF=8.285e-06						ITA4_HUMAN	P13612	614	K->KF	frame shift	'N/A'	EXTRACELLULAR	TTDNC00589[investigational],TTDR01371[investigational],TTDS00445[approved]	DB00108[investigational,approved](Natalizumab),DB04997[investigational](ATL1102),DB05092[investigational](CDP323),DB05122[investigational](R1295),DB05468[investigational](R411),DB05802[investigational](MLN-02),DB06822[approved](Tinzaparin),DB09033[approved](Vedolizumab)
db4.csv:2	182374534	rs1143674	A	G,AAGCAC,C	38	ExAC_r0.3	AF=0.617,8.288e-06,8.288e-06						ITA4_HUMAN	P13612	615	T->TS	frame shift	'N/A'	EXTRACELLULAR	TTDNC00589[investigational],TTDR01371[investigational],TTDS00445[approved]	DB00108[investigational,approved](Natalizumab),DB04997[investigational](ATL1102),DB05092[investigational](CDP323),DB05122[investigational](R1295),DB05468[investigational](R411),DB05802[investigational](MLN-02),DB06822[approved](Tinzaparin),DB09033[approved](Vedolizumab)
db4.csv:2	182394361		AT	A	38	ExAC_r0.3	AF=1.656e-05						ITA4_HUMAN	P13612	842	I->	frame shift	'N/A'	EXTRACELLULAR	TTDNC00589[investigational],TTDR01371[investigational],TTDS00445[approved]	DB00108[investigational,approved](Natalizumab),DB04997[investigational](ATL1102),DB05092[investigational](CDP323),DB05122[investigational](R1295),DB05468[investigational](R411),DB05802[investigational](MLN-02),DB06822[approved](Tinzaparin),DB09033[approved](Vedolizumab)
db4.csv:2	182395284		CAA	C	38	ExAC_r0.3	AF=1.656e-05						ITA4_HUMAN	P13612	858	QR->Q	frame shift	'N/A'	EXTRACELLULAR	TTDNC00589[investigational],TTDR01371[investigational],TTDS00445[approved]	DB00108[investigational,approved](Natalizumab),DB04997[investigational](ATL1102),DB05092[investigational](CDP323),DB05122[investigational](R1295),DB05468[investigational](R411),DB05802[investigational](MLN-02),DB06822[approved](Tinzaparin),DB09033[approved](Vedolizumab)
db4.csv:2	182396503		GGTAA	G	38	ExAC_r0.3	AF=1.821e-04						ITA4_HUMAN	P13612	928	MD->	frame shift	'N/A'	EXTRACELLULAR	TTDNC00589[investigational],TTDR01371[investigational],TTDS00445[approved]	DB00108[investigational,approved](Natalizumab),DB04997[investigational](ATL1102),DB05092[investigational](CDP323),DB05122[investigational](R1295),DB05468[investigational](R411),DB05802[investigational](MLN-02),DB06822[approved](Tinzaparin),DB09033[approved](Vedolizumab)
db5.csv:2	181475285		CAAGGT	C	38	deCODE					-.-		ITA4_HUMAN	P13612	185	QDY->L	frame shift	'N/A'	EXTRACELLULAR	TTDNC00589[investigational],TTDR01371[investigational],TTDS00445[approved]	DB00108[investigational,approved](Natalizumab),DB04997[investigational](ATL1102),DB05092[investigational](CDP323),DB05122[investigational](R1295),DB05468[investigational](R411),DB05802[investigational](MLN-02),DB06822[approved](Tinzaparin),DB09033[approved](Vedolizumab)
db7.csv:2	182386922		CA	C	37	NCI60-HOP-92							ITA4_HUMAN	P13612	643	H->	frame shift	'N/A'	EXTRACELLULAR	TTDNC00589[investigational],TTDR01371[investigational],TTDS00445[approved]	DB00108[investigational,approved](Natalizumab),DB04997[investigational](ATL1102),DB05092[investigational](CDP323),DB05122[investigational](R1295),DB05468[investigational](R411),DB05802[investigational](MLN-02),DB06822[approved](Tinzaparin),DB09033[approved](Vedolizumab)
db7.csv:2	182386922		CA	C	37	NCI60-U251							ITA4_HUMAN	P13612	643	H->	frame shift	'N/A'	EXTRACELLULAR	TTDNC00589[investigational],TTDR01371[investigational],TTDS00445[approved]	DB00108[investigational,approved](Natalizumab),DB04997[investigational](ATL1102),DB05092[investigational](CDP323),DB05122[investigational](R1295),DB05468[investigational](R411),DB05802[investigational](MLN-02),DB06822[approved](Tinzaparin),DB09033[approved](Vedolizumab)
db9.csv:2	181475193	COSM2710355	TA	T	38	SANGER COSMIC							ITA4_HUMAN	P13612	154	I->	frame shift	'N/A'	EXTRACELLULAR	TTDNC00589[investigational],TTDR01371[investigational],TTDS00445[approved]	DB00108[investigational,approved](Natalizumab),DB04997[investigational](ATL1102),DB05092[investigational](CDP323),DB05122[investigational](R1295),DB05468[investigational](R411),DB05802[investigational](MLN-02),DB06822[approved](Tinzaparin),DB09033[approved](Vedolizumab)
db9.csv:2	181475236	COSM2710356	GC	G	38	SANGER COSMIC							ITA4_HUMAN	P13612	168	V->	frame shift	'N/A'	EXTRACELLULAR	TTDNC00589[investigational],TTDR01371[investigational],TTDS00445[approved]	DB00108[investigational,approved](Natalizumab),DB04997[investigational](ATL1102),DB05092[investigational](CDP323),DB05122[investigational](R1295),DB05468[investigational](R411),DB05802[investigational](MLN-02),DB06822[approved](Tinzaparin),DB09033[approved](Vedolizumab)
db9.csv:2	181495821	COSM2710387	AC	A	38	SANGER COSMIC							ITA4_HUMAN	P13612	475	H->	frame shift	'N/A'	EXTRACELLULAR	TTDNC00589[investigational],TTDR01371[investigational],TTDS00445[approved]	DB00108[investigational,approved](Natalizumab),DB04997[investigational](ATL1102),DB05092[investigational](CDP323),DB05122[investigational](R1295),DB05468[investigational](R411),DB05802[investigational](MLN-02),DB06822[approved](Tinzaparin),DB09033[approved](Vedolizumab)
db9.csv:2	181509805	COSM2710401	A	AA	38	SANGER COSMIC							ITA4_HUMAN	P13612	615	T->N	frame shift	'N/A'	EXTRACELLULAR	TTDNC00589[investigational],TTDR01371[investigational],TTDS00445[approved]	DB00108[investigational,approved](Natalizumab),DB04997[investigational](ATL1102),DB05092[investigational](CDP323),DB05122[investigational](R1295),DB05468[investigational](R411),DB05802[investigational](MLN-02),DB06822[approved](Tinzaparin),DB09033[approved](Vedolizumab)
db9.csv:2	181522195	COSM1683144	CA	C	38	SANGER COSMIC							ITA4_HUMAN	P13612	643	H->	frame shift	'N/A'	EXTRACELLULAR	TTDNC00589[investigational],TTDR01371[investigational],TTDS00445[approved]	DB00108[investigational,approved](Natalizumab),DB04997[investigational](ATL1102),DB05092[investigational](CDP323),DB05122[investigational](R1295),DB05468[investigational](R411),DB05802[investigational](MLN-02),DB06822[approved](Tinzaparin),DB09033[approved](Vedolizumab)
db9.csv:2	181480222	COSM1403745	CT	C	38	SANGER COSMIC							ITA4_HUMAN	P13612	237	A->	frame shift	'N/A'	EXTRACELLULAR	TTDNC00589[investigational],TTDR01371[investigational],TTDS00445[approved]	DB00108[investigational,approved](Natalizumab),DB04997[investigational](ATL1102),DB05092[investigational](CDP323),DB05122[investigational](R1295),DB05468[investigational](R411),DB05802[investigational](MLN-02),DB06822[approved](Tinzaparin),DB09033[approved](Vedolizumab)
db9.csv:2	181481633	COSM5015968	CAT	C	38	SANGER COSMIC							ITA4_HUMAN	P13612	264	HT->H	frame shift	'N/A'	EXTRACELLULAR	TTDNC00589[investigational],TTDR01371[investigational],TTDS00445[approved]	DB00108[investigational,approved](Natalizumab),DB04997[investigational](ATL1102),DB05092[investigational](CDP323),DB05122[investigational](R1295),DB05468[investigational](R411),DB05802[investigational](MLN-02),DB06822[approved](Tinzaparin),DB09033[approved](Vedolizumab)
db9.csv:2	181482416	COSM5274097	TA	T	38	SANGER COSMIC							ITA4_HUMAN	P13612	299	G->	frame shift	'N/A'	EXTRACELLULAR	TTDNC00589[investigational],TTDR01371[investigational],TTDS00445[approved]	DB00108[investigational,approved](Natalizumab),DB04997[investigational](ATL1102),DB05092[investigational](CDP323),DB05122[investigational](R1295),DB05468[investigational](R411),DB05802[investigational](MLN-02),DB06822[approved](Tinzaparin),DB09033[approved](Vedolizumab)
db9.csv:2	181509797	COSM5079039	TG	T	38	SANGER COSMIC							ITA4_HUMAN	P13612	612	M->	frame shift	'N/A'	EXTRACELLULAR	TTDNC00589[investigational],TTDR01371[investigational],TTDS00445[approved]	DB00108[investigational,approved](Natalizumab),DB04997[investigational](ATL1102),DB05092[investigational](CDP323),DB05122[investigational](R1295),DB05468[investigational](R411),DB05802[investigational](MLN-02),DB06822[approved](Tinzaparin),DB09033[approved](Vedolizumab)
db9.csv:2	181509798	COSM2710399	GA	G	38	SANGER COSMIC							ITA4_HUMAN	P13612	612	M->	frame shift	'N/A'	EXTRACELLULAR	TTDNC00589[investigational],TTDR01371[investigational],TTDS00445[approved]	DB00108[investigational,approved](Natalizumab),DB04997[investigational](ATL1102),DB05092[investigational](CDP323),DB05122[investigational](R1295),DB05468[investigational](R411),DB05802[investigational](MLN-02),DB06822[approved](Tinzaparin),DB09033[approved](Vedolizumab)
db9.csv:2	181511730	COSM85627	A	AA	38	SANGER COSMIC							ITA4_HUMAN	P13612	626	N->K	frame shift	'N/A'	EXTRACELLULAR	TTDNC00589[investigational],TTDR01371[investigational],TTDS00445[approved]	DB00108[investigational,approved](Natalizumab),DB04997[investigational](ATL1102),DB05092[investigational](CDP323),DB05122[investigational](R1295),DB05468[investigational](R411),DB05802[investigational](MLN-02),DB06822[approved](Tinzaparin),DB09033[approved](Vedolizumab)
db9.csv:2	181522195	COSM1683144	CA	C	38	SANGER COSMIC							ITA4_HUMAN	P13612	643	H->	frame shift	'N/A'	EXTRACELLULAR	TTDNC00589[investigational],TTDR01371[investigational],TTDS00445[approved]	DB00108[investigational,approved](Natalizumab),DB04997[investigational](ATL1102),DB05092[investigational](CDP323),DB05122[investigational](R1295),DB05468[investigational](R411),DB05802[investigational](MLN-02),DB06822[approved](Tinzaparin),DB09033[approved](Vedolizumab)
db2.csv:2	181534919	rs777758726	CAT	C	38	dbSNP 147	-.-						ITA4_HUMAN	P13612	996	SY->S	frame shift	'N/A'	TRANSMEMBRANE	TTDNC00589[investigational],TTDR01371[investigational],TTDS00445[approved]	DB00108[investigational,approved](Natalizumab),DB04997[investigational](ATL1102),DB05092[investigational](CDP323),DB05122[investigational](R1295),DB05468[investigational](R411),DB05802[investigational](MLN-02),DB06822[approved](Tinzaparin),DB09033[approved](Vedolizumab)
db3.csv:2	181534919	rs777758726	CAT	C	38	Ensembl							ITA4_HUMAN	P13612	996	SY->S	frame shift	'N/A'	TRANSMEMBRANE	TTDNC00589[investigational],TTDR01371[investigational],TTDS00445[approved]	DB00108[investigational,approved](Natalizumab),DB04997[investigational](ATL1102),DB05092[investigational](CDP323),DB05122[investigational](R1295),DB05468[investigational](R411),DB05802[investigational](MLN-02),DB06822[approved](Tinzaparin),DB09033[approved](Vedolizumab)
db4.csv:2	182399646		CAT	C	38	ExAC_r0.3	AF=1.656e-05						ITA4_HUMAN	P13612	996	SY->S	frame shift	'N/A'	TRANSMEMBRANE	TTDNC00589[investigational],TTDR01371[investigational],TTDS00445[approved]	DB00108[investigational,approved](Natalizumab),DB04997[investigational](ATL1102),DB05092[investigational](CDP323),DB05122[investigational](R1295),DB05468[investigational](R411),DB05802[investigational](MLN-02),DB06822[approved](Tinzaparin),DB09033[approved](Vedolizumab)
db10.csv:2	182360586	TCGA-OR-A5JA-01A-11D-A29I-10	G	T	37	ACC-TCGA							ITA4_HUMAN	P13612	488	E->*	stop created	'N/A'	EXTRACELLULAR	TTDNC00589[investigational],TTDR01371[investigational],TTDS00445[approved]	DB00108[investigational,approved](b'Natalizumab'),DB04997[investigational](b'ATL1102'),DB05092[investigational](b'CDP323'),DB05122[investigational](b'R1295'),DB05468[investigational](b'R411'),DB05802[investigational](b'MLN-02'),DB06822[approved](b'Tinzaparin'),DB09033[approved](b'Vedolizumab')
db10.csv:2	182399023	TCGA-OR-A5JA-01A-11D-A29I-10	G	T	37	ACC-TCGA							ITA4_HUMAN	P13612	937	E->*	stop created	'N/A'	EXTRACELLULAR	TTDNC00589[investigational],TTDR01371[investigational],TTDS00445[approved]	DB00108[investigational,approved](b'Natalizumab'),DB04997[investigational](b'ATL1102'),DB05092[investigational](b'CDP323'),DB05122[investigational](b'R1295'),DB05468[investigational](b'R411'),DB05802[investigational](b'MLN-02'),DB06822[approved](b'Tinzaparin'),DB09033[approved](b'Vedolizumab')
db10.csv:2	182359504	TCGA-GU-AATP-01A-11D-A391-08	C	G	37	BLCA-TCGA							ITA4_HUMAN	P13612	435	S->*	stop created	'N/A'	EXTRACELLULAR	TTDNC00589[investigational],TTDR01371[investigational],TTDS00445[approved]	DB00108[investigational,approved](b'Natalizumab'),DB04997[investigational](b'ATL1102'),DB05092[investigational](b'CDP323'),DB05122[investigational](b'R1295'),DB05468[investigational](b'R411'),DB05802[investigational](b'MLN-02'),DB06822[approved](b'Tinzaparin'),DB09033[approved](b'Vedolizumab')
db10.csv:2	182346369	TCGA-R2-A69V-01A-11D-A32I-09	G	T	37	CESC-TCGA							ITA4_HUMAN	P13612	267	E->*	stop created	'N/A'	EXTRACELLULAR	TTDNC00589[investigational],TTDR01371[investigational],TTDS00445[approved]	DB00108[investigational,approved](b'Natalizumab'),DB04997[investigational](b'ATL1102'),DB05092[investigational](b'CDP323'),DB05122[investigational](b'R1295'),DB05468[investigational](b'R411'),DB05802[investigational](b'MLN-02'),DB06822[approved](b'Tinzaparin'),DB09033[approved](b'Vedolizumab')
db10.csv:2	182344981	TCGA-CA-5796-01A-01D-1650-10	G	T	37	COAD-TCGA							ITA4_HUMAN	P13612	248	G->*	stop created	'N/A'	EXTRACELLULAR	TTDNC00589[investigational],TTDR01371[investigational],TTDS00445[approved]	DB00108[investigational,approved](b'Natalizumab'),DB04997[investigational](b'ATL1102'),DB05092[investigational](b'CDP323'),DB05122[investigational](b'R1295'),DB05468[investigational](b'R411'),DB05802[investigational](b'MLN-02'),DB06822[approved](b'Tinzaparin'),DB09033[approved](b'Vedolizumab')
db10.csv:2	182374460	TCGA-CK-5913-01A-11D-1650-10	C	T	37	COAD-TCGA							ITA4_HUMAN	P13612	591	R->*	stop created	'N/A'	EXTRACELLULAR	TTDNC00589[investigational],TTDR01371[investigational],TTDS00445[approved]	DB00108[investigational,approved](b'Natalizumab'),DB04997[investigational](b'ATL1102'),DB05092[investigational](b'CDP323'),DB05122[investigational](b'R1295'),DB05468[investigational](b'R411'),DB05802[investigational](b'MLN-02'),DB06822[approved](b'Tinzaparin'),DB09033[approved](b'Vedolizumab')
db10.csv:2	182344981	TCGA-CA-5796-01A-01D-1650-10	G	T	37	COADREAD-TCGA							ITA4_HUMAN	P13612	248	G->*	stop created	'N/A'	EXTRACELLULAR	TTDNC00589[investigational],TTDR01371[investigational],TTDS00445[approved]	DB00108[investigational,approved](b'Natalizumab'),DB04997[investigational](b'ATL1102'),DB05092[investigational](b'CDP323'),DB05122[investigational](b'R1295'),DB05468[investigational](b'R411'),DB05802[investigational](b'MLN-02'),DB06822[approved](b'Tinzaparin'),DB09033[approved](b'Vedolizumab')
db10.csv:2	182374460	TCGA-CK-5913-01A-11D-1650-10	C	T	37	COADREAD-TCGA							ITA4_HUMAN	P13612	591	R->*	stop created	'N/A'	EXTRACELLULAR	TTDNC00589[investigational],TTDR01371[investigational],TTDS00445[approved]	DB00108[investigational,approved](b'Natalizumab'),DB04997[investigational](b'ATL1102'),DB05092[investigational](b'CDP323'),DB05122[investigational](b'R1295'),DB05468[investigational](b'R411'),DB05802[investigational](b'MLN-02'),DB06822[approved](b'Tinzaparin'),DB09033[approved](b'Vedolizumab')
db10.csv:2	182339903	rs201063607	-	A	37	ESCA-TCGA							ITA4_HUMAN	P13612	148	W->*	stop created	'N/A'	EXTRACELLULAR	TTDNC00589[investigational],TTDR01371[investigational],TTDS00445[approved]	DB00108[investigational,approved](b'Natalizumab'),DB04997[investigational](b'ATL1102'),DB05092[investigational](b'CDP323'),DB05122[investigational](b'R1295'),DB05468[investigational](b'R411'),DB05802[investigational](b'MLN-02'),DB06822[approved](b'Tinzaparin'),DB09033[approved](b'Vedolizumab')
db10.csv:2	182359504	TCGA-S9-A6TU-01A-12D-A32B-08	C	G	37	GBMLGG-TCGA							ITA4_HUMAN	P13612	435	S->*	stop created	'N/A'	EXTRACELLULAR	TTDNC00589[investigational],TTDR01371[investigational],TTDS00445[approved]	DB00108[investigational,approved](b'Natalizumab'),DB04997[investigational](b'ATL1102'),DB05092[investigational](b'CDP323'),DB05122[investigational](b'R1295'),DB05468[investigational](b'R411'),DB05802[investigational](b'MLN-02'),DB06822[approved](b'Tinzaparin'),DB09033[approved](b'Vedolizumab')
db10.csv:2	182359504	TCGA-S9-A6TU-01A-12D-A32B-08	C	G	37	LGG-TCGA							ITA4_HUMAN	P13612	435	S->*	stop created	'N/A'	EXTRACELLULAR	TTDNC00589[investigational],TTDR01371[investigational],TTDS00445[approved]	DB00108[investigational,approved](b'Natalizumab'),DB04997[investigational](b'ATL1102'),DB05092[investigational](b'CDP323'),DB05122[investigational](b'R1295'),DB05468[investigational](b'R411'),DB05802[investigational](b'MLN-02'),DB06822[approved](b'Tinzaparin'),DB09033[approved](b'Vedolizumab')
db10.csv:2	182392052	TCGA-55-8506-01A-11D-2393-08	G	T	37	LUAD-TCGA							ITA4_HUMAN	P13612	790	G->*	stop created	'N/A'	EXTRACELLULAR	TTDNC00589[investigational],TTDR01371[investigational],TTDS00445[approved]	DB00108[investigational,approved](b'Natalizumab'),DB04997[investigational](b'ATL1102'),DB05092[investigational](b'CDP323'),DB05122[investigational](b'R1295'),DB05468[investigational](b'R411'),DB05802[investigational](b'MLN-02'),DB06822[approved](b'Tinzaparin'),DB09033[approved](b'Vedolizumab')
db10.csv:2	182360592	TCGA-13-1488-01A-01W-0549-09	G	T	37	OV-TCGA							ITA4_HUMAN	P13612	490	G->*	stop created	'N/A'	EXTRACELLULAR	TTDNC00589[investigational],TTDR01371[investigational],TTDS00445[approved]	DB00108[investigational,approved](b'Natalizumab'),DB04997[investigational](b'ATL1102'),DB05092[investigational](b'CDP323'),DB05122[investigational](b'R1295'),DB05468[investigational](b'R411'),DB05802[investigational](b'MLN-02'),DB06822[approved](b'Tinzaparin'),DB09033[approved](b'Vedolizumab')
db10.csv:2	182322998	TCGA-VQ-A8P2-01A-11D-A364-08	C	A	37	STAD-TCGA							ITA4_HUMAN	P13612	91	C->*	stop created	'N/A'	EXTRACELLULAR	TTDNC00589[investigational],TTDR01371[investigational],TTDS00445[approved]	DB00108[investigational,approved](b'Natalizumab'),DB04997[investigational](b'ATL1102'),DB05092[investigational](b'CDP323'),DB05122[investigational](b'R1295'),DB05468[investigational](b'R411'),DB05802[investigational](b'MLN-02'),DB06822[approved](b'Tinzaparin'),DB09033[approved](b'Vedolizumab')
db10.csv:2	182339903	rs201063607	-	A	37	STES-TCGA							ITA4_HUMAN	P13612	148	W->*	stop created	'N/A'	EXTRACELLULAR	TTDNC00589[investigational],TTDR01371[investigational],TTDS00445[approved]	DB00108[investigational,approved](b'Natalizumab'),DB04997[investigational](b'ATL1102'),DB05092[investigational](b'CDP323'),DB05122[investigational](b'R1295'),DB05468[investigational](b'R411'),DB05802[investigational](b'MLN-02'),DB06822[approved](b'Tinzaparin'),DB09033[approved](b'Vedolizumab')
db10.csv:2	182322998	TCGA-VQ-A8P2-01A-11D-A364-08	C	A	37	STES-TCGA							ITA4_HUMAN	P13612	91	C->*	stop created	'N/A'	EXTRACELLULAR	TTDNC00589[investigational],TTDR01371[investigational],TTDS00445[approved]	DB00108[investigational,approved](b'Natalizumab'),DB04997[investigational](b'ATL1102'),DB05092[investigational](b'CDP323'),DB05122[investigational](b'R1295'),DB05468[investigational](b'R411'),DB05802[investigational](b'MLN-02'),DB06822[approved](b'Tinzaparin'),DB09033[approved](b'Vedolizumab')
db12.csv:2	182343492		A	G,T	37	Wellderly | STSI	A-1.0000,G-0.0000,T-0.0000						ITA4_HUMAN	P13612	189	K->*	stop created	'N/A'	EXTRACELLULAR	TTDNC00589[investigational],TTDR01371[investigational],TTDS00445[approved]
db12.csv:2	182344939		A	T	37	Wellderly | STSI	A-1.0000,T-0.0000						ITA4_HUMAN	P13612	234	K->*	stop created	'N/A'	EXTRACELLULAR	TTDNC00589[investigational],TTDR01371[investigational],TTDS00445[approved]
db12.csv:2	182374505		A	T	37	Wellderly | STSI	A-1.0000,T-0.0000						ITA4_HUMAN	P13612	606	K->*	stop created	'N/A'	EXTRACELLULAR	TTDNC00589[investigational],TTDR01371[investigational],TTDS00445[approved]
db12.csv:2	182346399		C	T	37	Wellderly | STSI	C-1.0000,T-0.0000						ITA4_HUMAN	P13612	277	Q->*	stop created	'N/A'	EXTRACELLULAR	TTDNC00589[investigational],TTDR01371[investigational],TTDS00445[approved]
db12.csv:2	182374499		C	T,G	37	Wellderly | STSI	C-1.0000,T-0.0000,G-0.0000						ITA4_HUMAN	P13612	604	Q->*	stop created	'N/A'	EXTRACELLULAR	TTDNC00589[investigational],TTDR01371[investigational],TTDS00445[approved]
db12.csv:2	182360118		C	TA	37	Wellderly | STSI	C-1.0000,TA-0.0000						ITA4_HUMAN	P13612	454	R->*	stop created	'N/A'	EXTRACELLULAR	TTDNC00589[investigational],TTDR01371[investigational],TTDS00445[approved]
db12.csv:2	182346381		G	T	37	Wellderly | STSI	G-1.0000,T-0.0000						ITA4_HUMAN	P13612	271	G->*	stop created	'N/A'	EXTRACELLULAR	TTDNC00589[investigational],TTDR01371[investigational],TTDS00445[approved]
db1.csv:2	181509772	rs201414895	C	T	38	1000 Genomes ph3	-.-	EAS_AF=0	AMR_AF=0.0014	AFR_AF=0	EUR_AF=0	SAS_AF=0	ITA4_HUMAN	P13612	604	Q->*	stop created	'N/A'	EXTRACELLULAR	TTDNC00589[investigational] TTDR01371[investigational] TTDS00445[approved]	DB00108[investigational approved](b'Natalizumab') DB04997[investigational](b'ATL1102') DB05468[investigational](b'R411') DB05802[investigational](b'MLN-02') DB06822[approved](b'Tinzaparin') DB09033[approved](b'Vedolizumab')
db2.csv:2	181474994	rs200580619	T	A	38	dbSNP 147	-.-						ITA4_HUMAN	P13612	118	C->*	stop created	'N/A'	EXTRACELLULAR	TTDNC00589[investigational],TTDR01371[investigational],TTDS00445[approved]	DB00108[investigational,approved](Natalizumab),DB04997[investigational](ATL1102),DB05092[investigational](CDP323),DB05122[investigational](R1295),DB05468[investigational](R411),DB05802[investigational](MLN-02),DB06822[approved](Tinzaparin),DB09033[approved](Vedolizumab)
db2.csv:2	181475281	rs746801437	T	A	38	dbSNP 147	-.-						ITA4_HUMAN	P13612	183	C->*	stop created	'N/A'	EXTRACELLULAR	TTDNC00589[investigational],TTDR01371[investigational],TTDS00445[approved]	DB00108[investigational,approved](Natalizumab),DB04997[investigational](ATL1102),DB05092[investigational](CDP323),DB05122[investigational](R1295),DB05468[investigational](R411),DB05802[investigational](MLN-02),DB06822[approved](Tinzaparin),DB09033[approved](Vedolizumab)
db2.csv:2	181480196	rs755048388	C	G	38	dbSNP 147	-.-						ITA4_HUMAN	P13612	228	Y->*	stop created	'N/A'	EXTRACELLULAR	TTDNC00589[investigational],TTDR01371[investigational],TTDS00445[approved]	DB00108[investigational,approved](Natalizumab),DB04997[investigational](ATL1102),DB05092[investigational](CDP323),DB05122[investigational](R1295),DB05468[investigational](R411),DB05802[investigational](MLN-02),DB06822[approved](Tinzaparin),DB09033[approved](Vedolizumab)
db2.csv:2	181485947	rs757218553	G	A,T	38	dbSNP 147	-.-						ITA4_HUMAN	P13612	370	E->*	stop created	'N/A'	EXTRACELLULAR	TTDNC00589[investigational],TTDR01371[investigational],TTDS00445[approved]	DB00108[investigational,approved](Natalizumab),DB04997[investigational](ATL1102),DB05092[investigational](CDP323),DB05122[investigational](R1295),DB05468[investigational](R411),DB05802[investigational](MLN-02),DB06822[approved](Tinzaparin),DB09033[approved](Vedolizumab)
db2.csv:2	181494750	rs763842758	C	A	38	dbSNP 147	-.-						ITA4_HUMAN	P13612	426	S->*	stop created	'N/A'	EXTRACELLULAR	TTDNC00589[investigational],TTDR01371[investigational],TTDS00445[approved]	DB00108[investigational,approved](Natalizumab),DB04997[investigational](ATL1102),DB05092[investigational](CDP323),DB05122[investigational](R1295),DB05468[investigational](R411),DB05802[investigational](MLN-02),DB06822[approved](Tinzaparin),DB09033[approved](Vedolizumab)
db2.csv:2	181509733	rs753898074	C	T	38	dbSNP 147	-.-						ITA4_HUMAN	P13612	591	R->*	stop created	'N/A'	EXTRACELLULAR	TTDNC00589[investigational],TTDR01371[investigational],TTDS00445[approved]	DB00108[investigational,approved](Natalizumab),DB04997[investigational](ATL1102),DB05092[investigational](CDP323),DB05122[investigational](R1295),DB05468[investigational](R411),DB05802[investigational](MLN-02),DB06822[approved](Tinzaparin),DB09033[approved](Vedolizumab)
db2.csv:2	181529583	rs200513728	G	T	38	dbSNP 147	-.-						ITA4_HUMAN	P13612	825	E->*	stop created	'N/A'	EXTRACELLULAR	TTDNC00589[investigational],TTDR01371[investigational],TTDS00445[approved]	DB00108[investigational,approved](Natalizumab),DB04997[investigational](ATL1102),DB05092[investigational](CDP323),DB05122[investigational](R1295),DB05468[investigational](R411),DB05802[investigational](MLN-02),DB06822[approved](Tinzaparin),DB09033[approved](Vedolizumab)
db2.csv:2	181530540	rs867043731	GCC	G	38	dbSNP 147	-.-						ITA4_HUMAN	P13612	852	CH->*	stop created	'N/A'	EXTRACELLULAR	TTDNC00589[investigational],TTDR01371[investigational],TTDS00445[approved]	DB00108[investigational,approved](Natalizumab),DB04997[investigational](ATL1102),DB05092[investigational](CDP323),DB05122[investigational](R1295),DB05468[investigational](R411),DB05802[investigational](MLN-02),DB06822[approved](Tinzaparin),DB09033[approved](Vedolizumab)
db2.csv:2	181509772	rs201414895	C	T	38	dbSNP 147	0.0001997						ITA4_HUMAN	P13612	604	Q->*	stop created	'N/A'	EXTRACELLULAR	TTDNC00589[investigational],TTDR01371[investigational],TTDS00445[approved]	DB00108[investigational,approved](Natalizumab),DB04997[investigational](ATL1102),DB05092[investigational](CDP323),DB05122[investigational](R1295),DB05468[investigational](R411),DB05802[investigational](MLN-02),DB06822[approved](Tinzaparin),DB09033[approved](Vedolizumab)
db3.csv:2	181474994	rs200580619	T	A	38	Ensembl							ITA4_HUMAN	P13612	118	C->*	stop created	'N/A'	EXTRACELLULAR	TTDNC00589[investigational],TTDR01371[investigational],TTDS00445[approved]	DB00108[investigational,approved](Natalizumab),DB04997[investigational](ATL1102),DB05092[investigational](CDP323),DB05122[investigational](R1295),DB05468[investigational](R411),DB05802[investigational](MLN-02),DB06822[approved](Tinzaparin),DB09033[approved](Vedolizumab)
db3.csv:2	181475281	rs746801437	T	A	38	Ensembl							ITA4_HUMAN	P13612	183	C->*	stop created	'N/A'	EXTRACELLULAR	TTDNC00589[investigational],TTDR01371[investigational],TTDS00445[approved]	DB00108[investigational,approved](Natalizumab),DB04997[investigational](ATL1102),DB05092[investigational](CDP323),DB05122[investigational](R1295),DB05468[investigational](R411),DB05802[investigational](MLN-02),DB06822[approved](Tinzaparin),DB09033[approved](Vedolizumab)
db3.csv:2	181480196	rs755048388	C	G	38	Ensembl							ITA4_HUMAN	P13612	228	Y->*	stop created	'N/A'	EXTRACELLULAR	TTDNC00589[investigational],TTDR01371[investigational],TTDS00445[approved]	DB00108[investigational,approved](Natalizumab),DB04997[investigational](ATL1102),DB05092[investigational](CDP323),DB05122[investigational](R1295),DB05468[investigational](R411),DB05802[investigational](MLN-02),DB06822[approved](Tinzaparin),DB09033[approved](Vedolizumab)
db3.csv:2	181485947	rs757218553	G	A,T	38	Ensembl							ITA4_HUMAN	P13612	370	E->*	stop created	'N/A'	EXTRACELLULAR	TTDNC00589[investigational],TTDR01371[investigational],TTDS00445[approved]	DB00108[investigational,approved](Natalizumab),DB04997[investigational](ATL1102),DB05092[investigational](CDP323),DB05122[investigational](R1295),DB05468[investigational](R411),DB05802[investigational](MLN-02),DB06822[approved](Tinzaparin),DB09033[approved](Vedolizumab)
db3.csv:2	181494750	rs763842758	C	A	38	Ensembl							ITA4_HUMAN	P13612	426	S->*	stop created	'N/A'	EXTRACELLULAR	TTDNC00589[investigational],TTDR01371[investigational],TTDS00445[approved]	DB00108[investigational,approved](Natalizumab),DB04997[investigational](ATL1102),DB05092[investigational](CDP323),DB05122[investigational](R1295),DB05468[investigational](R411),DB05802[investigational](MLN-02),DB06822[approved](Tinzaparin),DB09033[approved](Vedolizumab)
db3.csv:2	181509733	rs753898074	C	T	38	Ensembl							ITA4_HUMAN	P13612	591	R->*	stop created	'N/A'	EXTRACELLULAR	TTDNC00589[investigational],TTDR01371[investigational],TTDS00445[approved]	DB00108[investigational,approved](Natalizumab),DB04997[investigational](ATL1102),DB05092[investigational](CDP323),DB05122[investigational](R1295),DB05468[investigational](R411),DB05802[investigational](MLN-02),DB06822[approved](Tinzaparin),DB09033[approved](Vedolizumab)
db3.csv:2	181509772	rs201414895	C	T	38	Ensembl	MAF=0.000199681						ITA4_HUMAN	P13612	604	Q->*	stop created	'N/A'	EXTRACELLULAR	TTDNC00589[investigational],TTDR01371[investigational],TTDS00445[approved]	DB00108[investigational,approved](Natalizumab),DB04997[investigational](ATL1102),DB05092[investigational](CDP323),DB05122[investigational](R1295),DB05468[investigational](R411),DB05802[investigational](MLN-02),DB06822[approved](Tinzaparin),DB09033[approved](Vedolizumab)
db3.csv:2	181529583	rs200513728	G	T	38	Ensembl							ITA4_HUMAN	P13612	825	E->*	stop created	'N/A'	EXTRACELLULAR	TTDNC00589[investigational],TTDR01371[investigational],TTDS00445[approved]	DB00108[investigational,approved](Natalizumab),DB04997[investigational](ATL1102),DB05092[investigational](CDP323),DB05122[investigational](R1295),DB05468[investigational](R411),DB05802[investigational](MLN-02),DB06822[approved](Tinzaparin),DB09033[approved](Vedolizumab)
db3.csv:2	181530540	indel.64323,rs867043731	GCC	G	38	Ensembl							ITA4_HUMAN	P13612	852	CH->*	stop created	'N/A'	EXTRACELLULAR	TTDNC00589[investigational],TTDR01371[investigational],TTDS00445[approved]	DB00108[investigational,approved](Natalizumab),DB04997[investigational](ATL1102),DB05092[investigational](CDP323),DB05122[investigational](R1295),DB05468[investigational](R411),DB05802[investigational](MLN-02),DB06822[approved](Tinzaparin),DB09033[approved](Vedolizumab)
db3.csv:2	181530540	TMP_ESP_2_182395268_182395269,rs867043731	GCC	G	38	Ensembl							ITA4_HUMAN	P13612	852	CH->*	stop created	'N/A'	EXTRACELLULAR	TTDNC00589[investigational],TTDR01371[investigational],TTDS00445[approved]	DB00108[investigational,approved](Natalizumab),DB04997[investigational](ATL1102),DB05092[investigational](CDP323),DB05122[investigational](R1295),DB05468[investigational](R411),DB05802[investigational](MLN-02),DB06822[approved](Tinzaparin),DB09033[approved](Vedolizumab)
db4.csv:2	182340008		T	A	38	ExAC_r0.3	AF=8.277e-06						ITA4_HUMAN	P13612	183	C->*	stop created	'N/A'	EXTRACELLULAR	TTDNC00589[investigational],TTDR01371[investigational],TTDS00445[approved]	DB00108[investigational,approved](Natalizumab),DB04997[investigational](ATL1102),DB05092[investigational](CDP323),DB05122[investigational](R1295),DB05468[investigational](R411),DB05802[investigational](MLN-02),DB06822[approved](Tinzaparin),DB09033[approved](Vedolizumab)
db4.csv:2	182350674		G	A,T	38	ExAC_r0.3	AF=8.277e-06,1.655e-05						ITA4_HUMAN	P13612	370	E->*	stop created	'N/A'	EXTRACELLULAR	TTDNC00589[investigational],TTDR01371[investigational],TTDS00445[approved]	DB00108[investigational,approved](Natalizumab),DB04997[investigational](ATL1102),DB05092[investigational](CDP323),DB05122[investigational](R1295),DB05468[investigational](R411),DB05802[investigational](MLN-02),DB06822[approved](Tinzaparin),DB09033[approved](Vedolizumab)
db4.csv:2	182359477		C	A	38	ExAC_r0.3	AF=8.278e-06						ITA4_HUMAN	P13612	426	S->*	stop created	'N/A'	EXTRACELLULAR	TTDNC00589[investigational],TTDR01371[investigational],TTDS00445[approved]	DB00108[investigational,approved](Natalizumab),DB04997[investigational](ATL1102),DB05092[investigational](CDP323),DB05122[investigational](R1295),DB05468[investigational](R411),DB05802[investigational](MLN-02),DB06822[approved](Tinzaparin),DB09033[approved](Vedolizumab)
db4.csv:2	182374460		C	T	38	ExAC_r0.3	AF=8.279e-06						ITA4_HUMAN	P13612	591	R->*	stop created	'N/A'	EXTRACELLULAR	TTDNC00589[investigational],TTDR01371[investigational],TTDS00445[approved]	DB00108[investigational,approved](Natalizumab),DB04997[investigational](ATL1102),DB05092[investigational](CDP323),DB05122[investigational](R1295),DB05468[investigational](R411),DB05802[investigational](MLN-02),DB06822[approved](Tinzaparin),DB09033[approved](Vedolizumab)
db4.csv:2	182374499		C	T	38	ExAC_r0.3	AF=8.281e-06						ITA4_HUMAN	P13612	604	Q->*	stop created	'N/A'	EXTRACELLULAR	TTDNC00589[investigational],TTDR01371[investigational],TTDS00445[approved]	DB00108[investigational,approved](Natalizumab),DB04997[investigational](ATL1102),DB05092[investigational](CDP323),DB05122[investigational](R1295),DB05468[investigational](R411),DB05802[investigational](MLN-02),DB06822[approved](Tinzaparin),DB09033[approved](Vedolizumab)
db5.csv:2	181480196	rs755048388	C	G	38	deCODE					-.-		ITA4_HUMAN	P13612	228	Y->*	stop created	'N/A'	EXTRACELLULAR	TTDNC00589[investigational],TTDR01371[investigational],TTDS00445[approved]	DB00108[investigational,approved](Natalizumab),DB04997[investigational](ATL1102),DB05092[investigational](CDP323),DB05122[investigational](R1295),DB05468[investigational](R411),DB05802[investigational](MLN-02),DB06822[approved](Tinzaparin),DB09033[approved](Vedolizumab)
db9.csv:2	181495865	COSM79206	G	T	38	SANGER COSMIC							ITA4_HUMAN	P13612	490	G->*	stop created	'N/A'	EXTRACELLULAR	TTDNC00589[investigational],TTDR01371[investigational],TTDS00445[approved]	DB00108[investigational,approved](Natalizumab),DB04997[investigational](ATL1102),DB05092[investigational](CDP323),DB05122[investigational](R1295),DB05468[investigational](R411),DB05802[investigational](MLN-02),DB06822[approved](Tinzaparin),DB09033[approved](Vedolizumab)
db9.csv:2	181457851	COSM402127	G	A	38	SANGER COSMIC							ITA4_HUMAN	P13612	66	W->*	stop created	'N/A'	EXTRACELLULAR	TTDNC00589[investigational],TTDR01371[investigational],TTDS00445[approved]	DB00108[investigational,approved](Natalizumab),DB04997[investigational](ATL1102),DB05092[investigational](CDP323),DB05122[investigational](R1295),DB05468[investigational](R411),DB05802[investigational](MLN-02),DB06822[approved](Tinzaparin),DB09033[approved](Vedolizumab)
db9.csv:2	181474986	COSM3574736	A	T	38	SANGER COSMIC							ITA4_HUMAN	P13612	116	K->*	stop created	'N/A'	EXTRACELLULAR	TTDNC00589[investigational],TTDR01371[investigational],TTDS00445[approved]	DB00108[investigational,approved](Natalizumab),DB04997[investigational](ATL1102),DB05092[investigational](CDP323),DB05122[investigational](R1295),DB05468[investigational](R411),DB05802[investigational](MLN-02),DB06822[approved](Tinzaparin),DB09033[approved](Vedolizumab)
db9.csv:2	181480254	COSM1403746	G	T	38	SANGER COSMIC							ITA4_HUMAN	P13612	248	G->*	stop created	'N/A'	EXTRACELLULAR	TTDNC00589[investigational],TTDR01371[investigational],TTDS00445[approved]	DB00108[investigational,approved](Natalizumab),DB04997[investigational](ATL1102),DB05092[investigational](CDP323),DB05122[investigational](R1295),DB05468[investigational](R411),DB05802[investigational](MLN-02),DB06822[approved](Tinzaparin),DB09033[approved](Vedolizumab)
db9.csv:2	181480266	COSM312058	G	T	38	SANGER COSMIC							ITA4_HUMAN	P13612	252	G->*	stop created	'N/A'	EXTRACELLULAR	TTDNC00589[investigational],TTDR01371[investigational],TTDS00445[approved]	DB00108[investigational,approved](Natalizumab),DB04997[investigational](ATL1102),DB05092[investigational](CDP323),DB05122[investigational](R1295),DB05468[investigational](R411),DB05802[investigational](MLN-02),DB06822[approved](Tinzaparin),DB09033[approved](Vedolizumab)
db9.csv:2	181481642	COSM4851212	G	T	38	SANGER COSMIC							ITA4_HUMAN	P13612	267	E->*	stop created	'N/A'	EXTRACELLULAR	TTDNC00589[investigational],TTDR01371[investigational],TTDS00445[approved]	DB00108[investigational,approved](Natalizumab),DB04997[investigational](ATL1102),DB05092[investigational](CDP323),DB05122[investigational](R1295),DB05468[investigational](R411),DB05802[investigational](MLN-02),DB06822[approved](Tinzaparin),DB09033[approved](Vedolizumab)
db9.csv:2	181482420	COSM379929	A	T	38	SANGER COSMIC							ITA4_HUMAN	P13612	301	K->*	stop created	'N/A'	EXTRACELLULAR	TTDNC00589[investigational],TTDR01371[investigational],TTDS00445[approved]	DB00108[investigational,approved](Natalizumab),DB04997[investigational](ATL1102),DB05092[investigational](CDP323),DB05122[investigational](R1295),DB05468[investigational](R411),DB05802[investigational](MLN-02),DB06822[approved](Tinzaparin),DB09033[approved](Vedolizumab)
db9.csv:2	181482616	COSM389392	G	T	38	SANGER COSMIC							ITA4_HUMAN	P13612	336	E->*	stop created	'N/A'	EXTRACELLULAR	TTDNC00589[investigational],TTDR01371[investigational],TTDS00445[approved]	DB00108[investigational,approved](Natalizumab),DB04997[investigational](ATL1102),DB05092[investigational](CDP323),DB05122[investigational](R1295),DB05468[investigational](R411),DB05802[investigational](MLN-02),DB06822[approved](Tinzaparin),DB09033[approved](Vedolizumab)
db9.csv:2	181495933	COSM4468278	C	G	38	SANGER COSMIC							ITA4_HUMAN	P13612	512	Y->*	stop created	'N/A'	EXTRACELLULAR	TTDNC00589[investigational],TTDR01371[investigational],TTDS00445[approved]	DB00108[investigational,approved](Natalizumab),DB04997[investigational](ATL1102),DB05092[investigational](CDP323),DB05122[investigational](R1295),DB05468[investigational](R411),DB05802[investigational](MLN-02),DB06822[approved](Tinzaparin),DB09033[approved](Vedolizumab)
db9.csv:2	181509733	COSM1403751,rs753898074	C	T	38	SANGER COSMIC							ITA4_HUMAN	P13612	591	R->*	stop created	'N/A'	EXTRACELLULAR	TTDNC00589[investigational],TTDR01371[investigational],TTDS00445[approved]	DB00108[investigational,approved](Natalizumab),DB04997[investigational](ATL1102),DB05092[investigational](CDP323),DB05122[investigational](R1295),DB05468[investigational](R411),DB05802[investigational](MLN-02),DB06822[approved](Tinzaparin),DB09033[approved](Vedolizumab)
db9.csv:2	181509742	COSM333400	G	T	38	SANGER COSMIC							ITA4_HUMAN	P13612	594	E->*	stop created	'N/A'	EXTRACELLULAR	TTDNC00589[investigational],TTDR01371[investigational],TTDS00445[approved]	DB00108[investigational,approved](Natalizumab),DB04997[investigational](ATL1102),DB05092[investigational](CDP323),DB05122[investigational](R1295),DB05468[investigational](R411),DB05802[investigational](MLN-02),DB06822[approved](Tinzaparin),DB09033[approved](Vedolizumab)
db9.csv:2	181527364	COSM402129	G	T	38	SANGER COSMIC							ITA4_HUMAN	P13612	803	E->*	stop created	'N/A'	EXTRACELLULAR	TTDNC00589[investigational],TTDR01371[investigational],TTDS00445[approved]	DB00108[investigational,approved](Natalizumab),DB04997[investigational](ATL1102),DB05092[investigational](CDP323),DB05122[investigational](R1295),DB05468[investigational](R411),DB05802[investigational](MLN-02),DB06822[approved](Tinzaparin),DB09033[approved](Vedolizumab)
db9.csv:2	181531662	COSM4789786	C	A	38	SANGER COSMIC							ITA4_HUMAN	P13612	890	C->*	stop created	'N/A'	EXTRACELLULAR	TTDNC00589[investigational],TTDR01371[investigational],TTDS00445[approved]	DB00108[investigational,approved](Natalizumab),DB04997[investigational](ATL1102),DB05092[investigational](CDP323),DB05122[investigational](R1295),DB05468[investigational](R411),DB05802[investigational](MLN-02),DB06822[approved](Tinzaparin),DB09033[approved](Vedolizumab)
db Name	POS	ID	REF	ALT	Assembly	Source	ALL	EAS	AMR	AFR	EUR	SAS	protein id	protein ac	protein position	predicted protein change	mutation type	Membrane Proximal pTyr Sites	protein domain	ttd	drug bank
db12.csv:16	30525123		AC	A	37	Wellderly | STSI	AC-0.9990,A-0.0010						ITAL_HUMAN	P20701	940	T->	frame shift	'N/A'	EXTRACELLULAR	TTDS00444[approved]
db12.csv:16	30492830		AC	A	37	Wellderly | STSI	AC-1.0000,A-0.0000						ITAL_HUMAN	P20701	216	D->	frame shift	'N/A'	EXTRACELLULAR	TTDS00444[approved]
db12.csv:16	30529993		AG	A	37	Wellderly | STSI	AG-0.9990,A-0.0010						ITAL_HUMAN	P20701	1061	S->	frame shift	'N/A'	EXTRACELLULAR	TTDS00444[approved]
db12.csv:16	30506138		AG	A	37	Wellderly | STSI	AG-1.0000,A-0.0000						ITAL_HUMAN	P20701	490	R->	frame shift	'N/A'	EXTRACELLULAR	TTDS00444[approved]
db12.csv:16	30500662		AT	A	37	Wellderly | STSI	AT-1.0000,A-0.0000						ITAL_HUMAN	P20701	390	I->	frame shift	'N/A'	EXTRACELLULAR	TTDS00444[approved]
db12.csv:16	30500456		AT	TGTC	37	Wellderly | STSI	AT-1.0000,TGTC-0.0000						ITAL_HUMAN	P20701	354	I->C	frame shift	'N/A'	EXTRACELLULAR	TTDS00444[approved]
db12.csv:16	30485565		CC	T	37	Wellderly | STSI	CC-1.0000,T-0.0000						ITAL_HUMAN	P20701	37	S->	frame shift	'N/A'	EXTRACELLULAR	TTDS00444[approved]
db12.csv:16	30495277		CG	C	37	Wellderly | STSI	CG-1.0000,C-0.0000						ITAL_HUMAN	P20701	284	I->	frame shift	'N/A'	EXTRACELLULAR	TTDS00444[approved]
db12.csv:16	30505593		CT	C	37	Wellderly | STSI	CT-0.9990,C-0.0010						ITAL_HUMAN	P20701	425	P->	frame shift	'N/A'	EXTRACELLULAR	TTDS00444[approved]
db12.csv:16	30507550		GA	G	37	Wellderly | STSI	GA-0.9990,G-0.0010						ITAL_HUMAN	P20701	546	E->	frame shift	'N/A'	EXTRACELLULAR	TTDS00444[approved]
db12.csv:16	30490725		GA	G	37	Wellderly | STSI	GA-1.0000,G-0.0000						ITAL_HUMAN	P20701	173	Q->	frame shift	'N/A'	EXTRACELLULAR	TTDS00444[approved]
db12.csv:16	30500596		GT	G	37	Wellderly | STSI	GT-1.0000,G-0.0000						ITAL_HUMAN	P20701	368	V->	frame shift	'N/A'	EXTRACELLULAR	TTDS00444[approved]
db12.csv:16	30518137		TC	T	37	Wellderly | STSI	TC-0.9990,T-0.0010						ITAL_HUMAN	P20701	823	F->	frame shift	'N/A'	EXTRACELLULAR	TTDS00444[approved]
db12.csv:16	30505594		TC	T	37	Wellderly | STSI	TC-1.0000,T-0.0000						ITAL_HUMAN	P20701	425	P->	frame shift	'N/A'	EXTRACELLULAR	TTDS00444[approved]
db12.csv:16	30515517		TC	T	37	Wellderly | STSI	TC-1.0000,T-0.0000						ITAL_HUMAN	P20701	723	S->	frame shift	'N/A'	EXTRACELLULAR	TTDS00444[approved]
db12.csv:16	30515532		TC	T	37	Wellderly | STSI	TC-1.0000,T-0.0000						ITAL_HUMAN	P20701	728	S->	frame shift	'N/A'	EXTRACELLULAR	TTDS00444[approved]
db12.csv:16	30506084		TG	T	37	Wellderly | STSI	TG-1.0000,T-0.0000						ITAL_HUMAN	P20701	472	D->	frame shift	'N/A'	EXTRACELLULAR	TTDS00444[approved]
db12.csv:16	30515536		TG	T	37	Wellderly | STSI	TG-1.0000,T-0.0000						ITAL_HUMAN	P20701	729	L->	frame shift	'N/A'	EXTRACELLULAR	TTDS00444[approved]
db12.csv:16	30522244		TG	T	37	Wellderly | STSI	TG-1.0000,T-0.0000						ITAL_HUMAN	P20701	888	W->	frame shift	'N/A'	EXTRACELLULAR	TTDS00444[approved]
db12.csv:16	30529203		TG	T	37	Wellderly | STSI	TG-1.0000,T-0.0000						ITAL_HUMAN	P20701	1040	V->	frame shift	'N/A'	EXTRACELLULAR	TTDS00444[approved]
db4.csv:16	30485581		GA	G	38	ExAC_r0.3	AF=1.655e-05						ITAL_HUMAN	P20701	42	G->	frame shift	'N/A'	EXTRACELLULAR	TTDS00444[approved]	DB00095[investigational,approved](Efalizumab),DB00098[approved](Anti-thymocyte Globulin (Rabbit)),DB00227[investigational,approved](Lovastatin),DB02177[experimental](1-Acetyl-4-(4-{4-[(2-Ethoxyphenyl)Thio]-3-Nitrophenyl}Pyridin-2-Yl)Piperazine),DB03932[experimental](LFA703),DB04724[experimental]((S)-2-((S)-3-ISOBUTYL-2,5-DIOXO-4-QUINOLIN-3-YLMETHYL-[1,4]DIAZEPAN-1YL)-N-METHYL-3-NAPHTALEN-2-YL-PRO…
db4.csv:16	30490509		AG	A	38	ExAC_r0.3	AF=8.236e-06						ITAL_HUMAN	P20701	142	Q->	frame shift	'N/A'	EXTRACELLULAR	TTDS00444[approved]	DB00095[investigational,approved](Efalizumab),DB00098[approved](Anti-thymocyte Globulin (Rabbit)),DB00227[investigational,approved](Lovastatin),DB02177[experimental](1-Acetyl-4-(4-{4-[(2-Ethoxyphenyl)Thio]-3-Nitrophenyl}Pyridin-2-Yl)Piperazine),DB03932[experimental](LFA703),DB04724[experimental]((S)-2-((S)-3-ISOBUTYL-2,5-DIOXO-4-QUINOLIN-3-YLMETHYL-[1,4]DIAZEPAN-1YL)-N-METHYL-3-NAPHTALEN-2-YL-PRO…
db4.csv:16	30507507		CAA	C	38	ExAC_r0.3	AF=8.236e-06						ITAL_HUMAN	P20701	531	IN->I	frame shift	'N/A'	EXTRACELLULAR	TTDS00444[approved]	DB00095[investigational,approved](Efalizumab),DB00098[approved](Anti-thymocyte Globulin (Rabbit)),DB00227[investigational,approved](Lovastatin),DB02177[experimental](1-Acetyl-4-(4-{4-[(2-Ethoxyphenyl)Thio]-3-Nitrophenyl}Pyridin-2-Yl)Piperazine),DB03932[experimental](LFA703),DB04724[experimental]((S)-2-((S)-3-ISOBUTYL-2,5-DIOXO-4-QUINOLIN-3-YLMETHYL-[1,4]DIAZEPAN-1YL)-N-METHYL-3-NAPHTALEN-2-YL-PRO…
db7.csv:16	30515508		GACCT	G	37	NCI60-SK-OV-3							ITAL_HUMAN	P20701	720	DL->	frame shift	'N/A'	EXTRACELLULAR	TTDS00444[approved]	DB00095[investigational,approved](Efalizumab),DB00098[approved](Anti-thymocyte Globulin (Rabbit)),DB00227[investigational,approved](Lovastatin),DB02177[experimental](1-Acetyl-4-(4-{4-[(2-Ethoxyphenyl)Thio]-3-Nitrophenyl}Pyridin-2-Yl)Piperazine),DB03932[experimental](LFA703),DB04724[experimental]((S)-2-((S)-3-ISOBUTYL-2,5-DIOXO-4-QUINOLIN-3-YLMETHYL-[1,4]DIAZEPAN-1YL)-N-METHYL-3-NAPHTALEN-2-YL-PRO…
db12.csv:16	30531243		CG	C	37	Wellderly | STSI	CG-1.0000,C-0.0000						ITAL_HUMAN	P20701	1098	I->	frame shift	'N/A'	TRANSMEMBRANE	TTDS00444[approved]
db12.csv:16	30531260		T	GG	37	Wellderly | STSI	T-0.4995,GG-0.0005						ITAL_HUMAN	P20701	1104	L->R	frame shift	'N/A'	TRANSMEMBRANE	TTDS00444[approved]
db10.csv:16	30510745	TCGA-4Z-AA82-01A-11D-A391-08	G	T	37	BLCA-TCGA							ITAL_HUMAN	P20701	694	E->*	stop created	'N/A'	EXTRACELLULAR	TTDS00444[approved]	DB00095[investigational,approved](b'Efalizumab'),DB00098[approved](b'Anti-thymocyte Globulin (Rabbit)'),DB00227[investigational,approved](b'Lovastatin'),DB02177[experimental](b'1-Acetyl-4-(4-{4-[(2-Ethoxyphenyl)Thio]-3-Nitrophenyl}Pyridin-2-Yl)Piperazine'),DB03932[experimental](b'LFA703'),DB04724[experimental](b'(S)-2-((S)-3-ISOBUTYL-2,5-DIOXO-4-QUINOLIN-3-YLMETHYL-[1,4]DIAZEPAN-1YL)-N-METHYL-3-N…
db10.csv:16	30492809	TCGA-XF-A9SK-01A-11D-A42E-08	C	G	37	BLCA-TCGA							ITAL_HUMAN	P20701	209	S->*	stop created	'N/A'	EXTRACELLULAR	TTDS00444[approved]	DB00095[investigational,approved](b'Efalizumab'),DB00098[approved](b'Anti-thymocyte Globulin (Rabbit)'),DB00227[investigational,approved](b'Lovastatin'),DB02177[experimental](b'1-Acetyl-4-(4-{4-[(2-Ethoxyphenyl)Thio]-3-Nitrophenyl}Pyridin-2-Yl)Piperazine'),DB03932[experimental](b'LFA703'),DB04724[experimental](b'(S)-2-((S)-3-ISOBUTYL-2,5-DIOXO-4-QUINOLIN-3-YLMETHYL-[1,4]DIAZEPAN-1YL)-N-METHYL-3-N…
db10.csv:16	30500671	TCGA-AA-3977-01A-01W-0995-10	G	T	37	COAD-TCGA							ITAL_HUMAN	P20701	393	E->*	stop created	'N/A'	EXTRACELLULAR	TTDS00444[approved]	DB00095[investigational,approved](b'Efalizumab'),DB00098[approved](b'Anti-thymocyte Globulin (Rabbit)'),DB00227[investigational,approved](b'Lovastatin'),DB02177[experimental](b'1-Acetyl-4-(4-{4-[(2-Ethoxyphenyl)Thio]-3-Nitrophenyl}Pyridin-2-Yl)Piperazine'),DB03932[experimental](b'LFA703'),DB04724[experimental](b'(S)-2-((S)-3-ISOBUTYL-2,5-DIOXO-4-QUINOLIN-3-YLMETHYL-[1,4]DIAZEPAN-1YL)-N-METHYL-3-N…
db10.csv:16	30492796	TCGA-CA-6718-01A-11D-1835-10	G	T	37	COAD-TCGA							ITAL_HUMAN	P20701	205	E->*	stop created	'N/A'	EXTRACELLULAR	TTDS00444[approved]	DB00095[investigational,approved](b'Efalizumab'),DB00098[approved](b'Anti-thymocyte Globulin (Rabbit)'),DB00227[investigational,approved](b'Lovastatin'),DB02177[experimental](b'1-Acetyl-4-(4-{4-[(2-Ethoxyphenyl)Thio]-3-Nitrophenyl}Pyridin-2-Yl)Piperazine'),DB03932[experimental](b'LFA703'),DB04724[experimental](b'(S)-2-((S)-3-ISOBUTYL-2,5-DIOXO-4-QUINOLIN-3-YLMETHYL-[1,4]DIAZEPAN-1YL)-N-METHYL-3-N…
db10.csv:16	30507430	TCGA-AY-6196-01A-11D-1719-10	G	T	37	COAD-TCGA							ITAL_HUMAN	P20701	506	E->*	stop created	'N/A'	EXTRACELLULAR	TTDS00444[approved]	DB00095[investigational,approved](b'Efalizumab'),DB00098[approved](b'Anti-thymocyte Globulin (Rabbit)'),DB00227[investigational,approved](b'Lovastatin'),DB02177[experimental](b'1-Acetyl-4-(4-{4-[(2-Ethoxyphenyl)Thio]-3-Nitrophenyl}Pyridin-2-Yl)Piperazine'),DB03932[experimental](b'LFA703'),DB04724[experimental](b'(S)-2-((S)-3-ISOBUTYL-2,5-DIOXO-4-QUINOLIN-3-YLMETHYL-[1,4]DIAZEPAN-1YL)-N-METHYL-3-N…
db10.csv:16	30500671	TCGA-AA-3977-01A-01W-0995-10	G	T	37	COADREAD-TCGA							ITAL_HUMAN	P20701	393	E->*	stop created	'N/A'	EXTRACELLULAR	TTDS00444[approved]	DB00095[investigational,approved](b'Efalizumab'),DB00098[approved](b'Anti-thymocyte Globulin (Rabbit)'),DB00227[investigational,approved](b'Lovastatin'),DB02177[experimental](b'1-Acetyl-4-(4-{4-[(2-Ethoxyphenyl)Thio]-3-Nitrophenyl}Pyridin-2-Yl)Piperazine'),DB03932[experimental](b'LFA703'),DB04724[experimental](b'(S)-2-((S)-3-ISOBUTYL-2,5-DIOXO-4-QUINOLIN-3-YLMETHYL-[1,4]DIAZEPAN-1YL)-N-METHYL-3-N…
db10.csv:16	30507763	TCGA-AG-A002-01A-01W-A00K-09	G	T	37	COADREAD-TCGA							ITAL_HUMAN	P20701	570	E->*	stop created	'N/A'	EXTRACELLULAR	TTDS00444[approved]	DB00095[investigational,approved](b'Efalizumab'),DB00098[approved](b'Anti-thymocyte Globulin (Rabbit)'),DB00227[investigational,approved](b'Lovastatin'),DB02177[experimental](b'1-Acetyl-4-(4-{4-[(2-Ethoxyphenyl)Thio]-3-Nitrophenyl}Pyridin-2-Yl)Piperazine'),DB03932[experimental](b'LFA703'),DB04724[experimental](b'(S)-2-((S)-3-ISOBUTYL-2,5-DIOXO-4-QUINOLIN-3-YLMETHYL-[1,4]DIAZEPAN-1YL)-N-METHYL-3-N…
db10.csv:16	30507430	TCGA-AY-6196-01A-11D-1719-10	G	T	37	COADREAD-TCGA							ITAL_HUMAN	P20701	506	E->*	stop created	'N/A'	EXTRACELLULAR	TTDS00444[approved]	DB00095[investigational,approved](b'Efalizumab'),DB00098[approved](b'Anti-thymocyte Globulin (Rabbit)'),DB00227[investigational,approved](b'Lovastatin'),DB02177[experimental](b'1-Acetyl-4-(4-{4-[(2-Ethoxyphenyl)Thio]-3-Nitrophenyl}Pyridin-2-Yl)Piperazine'),DB03932[experimental](b'LFA703'),DB04724[experimental](b'(S)-2-((S)-3-ISOBUTYL-2,5-DIOXO-4-QUINOLIN-3-YLMETHYL-[1,4]DIAZEPAN-1YL)-N-METHYL-3-N…
db10.csv:16	30492796	TCGA-CA-6718-01A-11D-1835-10	G	T	37	COADREAD-TCGA							ITAL_HUMAN	P20701	205	E->*	stop created	'N/A'	EXTRACELLULAR	TTDS00444[approved]	DB00095[investigational,approved](b'Efalizumab'),DB00098[approved](b'Anti-thymocyte Globulin (Rabbit)'),DB00227[investigational,approved](b'Lovastatin'),DB02177[experimental](b'1-Acetyl-4-(4-{4-[(2-Ethoxyphenyl)Thio]-3-Nitrophenyl}Pyridin-2-Yl)Piperazine'),DB03932[experimental](b'LFA703'),DB04724[experimental](b'(S)-2-((S)-3-ISOBUTYL-2,5-DIOXO-4-QUINOLIN-3-YLMETHYL-[1,4]DIAZEPAN-1YL)-N-METHYL-3-N…
db10.csv:16	30492809	TCGA-BA-A6D8-01A-31D-A31L-08	C	G	37	HNSC-TCGA							ITAL_HUMAN	P20701	209	S->*	stop created	'N/A'	EXTRACELLULAR	TTDS00444[approved]	DB00095[investigational,approved](b'Efalizumab'),DB00098[approved](b'Anti-thymocyte Globulin (Rabbit)'),DB00227[investigational,approved](b'Lovastatin'),DB02177[experimental](b'1-Acetyl-4-(4-{4-[(2-Ethoxyphenyl)Thio]-3-Nitrophenyl}Pyridin-2-Yl)Piperazine'),DB03932[experimental](b'LFA703'),DB04724[experimental](b'(S)-2-((S)-3-ISOBUTYL-2,5-DIOXO-4-QUINOLIN-3-YLMETHYL-[1,4]DIAZEPAN-1YL)-N-METHYL-3-N…
db10.csv:16	30522385	TCGA-BB-4228-01A-01D-1434-08	C	G	37	HNSC-TCGA							ITAL_HUMAN	P20701	905	S->*	stop created	'N/A'	EXTRACELLULAR	TTDS00444[approved]	DB00095[investigational,approved](b'Efalizumab'),DB00098[approved](b'Anti-thymocyte Globulin (Rabbit)'),DB00227[investigational,approved](b'Lovastatin'),DB02177[experimental](b'1-Acetyl-4-(4-{4-[(2-Ethoxyphenyl)Thio]-3-Nitrophenyl}Pyridin-2-Yl)Piperazine'),DB03932[experimental](b'LFA703'),DB04724[experimental](b'(S)-2-((S)-3-ISOBUTYL-2,5-DIOXO-4-QUINOLIN-3-YLMETHYL-[1,4]DIAZEPAN-1YL)-N-METHYL-3-N…
db10.csv:16	30521709	rs146031122	G	T	37	LUAD-TCGA							ITAL_HUMAN	P20701	846	E->*	stop created	'N/A'	EXTRACELLULAR	TTDS00444[approved]	DB00095[investigational,approved](b'Efalizumab'),DB00098[approved](b'Anti-thymocyte Globulin (Rabbit)'),DB00227[investigational,approved](b'Lovastatin'),DB02177[experimental](b'1-Acetyl-4-(4-{4-[(2-Ethoxyphenyl)Thio]-3-Nitrophenyl}Pyridin-2-Yl)Piperazine'),DB03932[experimental](b'LFA703'),DB04724[experimental](b'(S)-2-((S)-3-ISOBUTYL-2,5-DIOXO-4-QUINOLIN-3-YLMETHYL-[1,4]DIAZEPAN-1YL)-N-METHYL-3-N…
db10.csv:16	30507763	TCGA-AG-A002-01A-01W-A00K-09	G	T	37	READ-TCGA							ITAL_HUMAN	P20701	570	E->*	stop created	'N/A'	EXTRACELLULAR	TTDS00444[approved]	DB00095[investigational,approved](b'Efalizumab'),DB00098[approved](b'Anti-thymocyte Globulin (Rabbit)'),DB00227[investigational,approved](b'Lovastatin'),DB02177[experimental](b'1-Acetyl-4-(4-{4-[(2-Ethoxyphenyl)Thio]-3-Nitrophenyl}Pyridin-2-Yl)Piperazine'),DB03932[experimental](b'LFA703'),DB04724[experimental](b'(S)-2-((S)-3-ISOBUTYL-2,5-DIOXO-4-QUINOLIN-3-YLMETHYL-[1,4]DIAZEPAN-1YL)-N-METHYL-3-N…
db10.csv:16	30490433	TCGA-EE-A2MR-06A-11D-A196-08	C	T	37	SKCM-TCGA							ITAL_HUMAN	P20701	117	R->*	stop created	'N/A'	EXTRACELLULAR	TTDS00444[approved]	DB00095[investigational,approved](b'Efalizumab'),DB00098[approved](b'Anti-thymocyte Globulin (Rabbit)'),DB00227[investigational,approved](b'Lovastatin'),DB02177[experimental](b'1-Acetyl-4-(4-{4-[(2-Ethoxyphenyl)Thio]-3-Nitrophenyl}Pyridin-2-Yl)Piperazine'),DB03932[experimental](b'LFA703'),DB04724[experimental](b'(S)-2-((S)-3-ISOBUTYL-2,5-DIOXO-4-QUINOLIN-3-YLMETHYL-[1,4]DIAZEPAN-1YL)-N-METHYL-3-N…
db10.csv:16	30516734	TCGA-EE-A3JI-06A-11D-A21A-08	G	T	37	SKCM-TCGA							ITAL_HUMAN	P20701	773	E->*	stop created	'N/A'	EXTRACELLULAR	TTDS00444[approved]	DB00095[investigational,approved](b'Efalizumab'),DB00098[approved](b'Anti-thymocyte Globulin (Rabbit)'),DB00227[investigational,approved](b'Lovastatin'),DB02177[experimental](b'1-Acetyl-4-(4-{4-[(2-Ethoxyphenyl)Thio]-3-Nitrophenyl}Pyridin-2-Yl)Piperazine'),DB03932[experimental](b'LFA703'),DB04724[experimental](b'(S)-2-((S)-3-ISOBUTYL-2,5-DIOXO-4-QUINOLIN-3-YLMETHYL-[1,4]DIAZEPAN-1YL)-N-METHYL-3-N…
db10.csv:16	30507871	TCGA-HU-A4G8-01A-11D-A25D-08	C	T	37	STAD-TCGA							ITAL_HUMAN	P20701	606	Q->*	stop created	'N/A'	EXTRACELLULAR	TTDS00444[approved]	DB00095[investigational,approved](b'Efalizumab'),DB00098[approved](b'Anti-thymocyte Globulin (Rabbit)'),DB00227[investigational,approved](b'Lovastatin'),DB02177[experimental](b'1-Acetyl-4-(4-{4-[(2-Ethoxyphenyl)Thio]-3-Nitrophenyl}Pyridin-2-Yl)Piperazine'),DB03932[experimental](b'LFA703'),DB04724[experimental](b'(S)-2-((S)-3-ISOBUTYL-2,5-DIOXO-4-QUINOLIN-3-YLMETHYL-[1,4]DIAZEPAN-1YL)-N-METHYL-3-N…
db10.csv:16	30507871	TCGA-HU-A4G8-01A-11D-A25D-08	C	T	37	STES-TCGA							ITAL_HUMAN	P20701	606	Q->*	stop created	'N/A'	EXTRACELLULAR	TTDS00444[approved]	DB00095[investigational,approved](b'Efalizumab'),DB00098[approved](b'Anti-thymocyte Globulin (Rabbit)'),DB00227[investigational,approved](b'Lovastatin'),DB02177[experimental](b'1-Acetyl-4-(4-{4-[(2-Ethoxyphenyl)Thio]-3-Nitrophenyl}Pyridin-2-Yl)Piperazine'),DB03932[experimental](b'LFA703'),DB04724[experimental](b'(S)-2-((S)-3-ISOBUTYL-2,5-DIOXO-4-QUINOLIN-3-YLMETHYL-[1,4]DIAZEPAN-1YL)-N-METHYL-3-N…
db10.csv:16	30507445	TCGA-BS-A0TJ-01A-11D-A10B-09	C	T	37	UCEC-TCGA							ITAL_HUMAN	P20701	511	Q->*	stop created	'N/A'	EXTRACELLULAR	TTDS00444[approved]	DB00095[investigational,approved](b'Efalizumab'),DB00098[approved](b'Anti-thymocyte Globulin (Rabbit)'),DB00227[investigational,approved](b'Lovastatin'),DB02177[experimental](b'1-Acetyl-4-(4-{4-[(2-Ethoxyphenyl)Thio]-3-Nitrophenyl}Pyridin-2-Yl)Piperazine'),DB03932[experimental](b'LFA703'),DB04724[experimental](b'(S)-2-((S)-3-ISOBUTYL-2,5-DIOXO-4-QUINOLIN-3-YLMETHYL-[1,4]DIAZEPAN-1YL)-N-METHYL-3-N…
db4.csv:16	30525129		A	T	38	ExAC_r0.3	AF=8.236e-06						ITAL_HUMAN	P20701	942	K->*	stop created	'N/A'	EXTRACELLULAR	TTDS00444[approved]	DB00095[investigational,approved](Efalizumab),DB00098[approved](Anti-thymocyte Globulin (Rabbit)),DB00227[investigational,approved](Lovastatin),DB02177[experimental](1-Acetyl-4-(4-{4-[(2-Ethoxyphenyl)Thio]-3-Nitrophenyl}Pyridin-2-Yl)Piperazine),DB03932[experimental](LFA703),DB04724[experimental]((S)-2-((S)-3-ISOBUTYL-2,5-DIOXO-4-QUINOLIN-3-YLMETHYL-[1,4]DIAZEPAN-1YL)-N-METHYL-3-NAPHTALEN-2-YL-PRO…
db4.csv:16	30530016		T	A	38	ExAC_r0.3	AF=8.236e-06						ITAL_HUMAN	P20701	1068	Y->*	stop created	'N/A'	EXTRACELLULAR	TTDS00444[approved]	DB00095[investigational,approved](Efalizumab),DB00098[approved](Anti-thymocyte Globulin (Rabbit)),DB00227[investigational,approved](Lovastatin),DB02177[experimental](1-Acetyl-4-(4-{4-[(2-Ethoxyphenyl)Thio]-3-Nitrophenyl}Pyridin-2-Yl)Piperazine),DB03932[experimental](LFA703),DB04724[experimental]((S)-2-((S)-3-ISOBUTYL-2,5-DIOXO-4-QUINOLIN-3-YLMETHYL-[1,4]DIAZEPAN-1YL)-N-METHYL-3-NAPHTALEN-2-YL-PRO…
db7.csv:16	30505584		C	A	37	NCI60-MOLT-4							ITAL_HUMAN	P20701	422	S->*	stop created	'N/A'	EXTRACELLULAR	TTDS00444[approved]	DB00095[investigational,approved](Efalizumab),DB00098[approved](Anti-thymocyte Globulin (Rabbit)),DB00227[investigational,approved](Lovastatin),DB02177[experimental](1-Acetyl-4-(4-{4-[(2-Ethoxyphenyl)Thio]-3-Nitrophenyl}Pyridin-2-Yl)Piperazine),DB03932[experimental](LFA703),DB04724[experimental]((S)-2-((S)-3-ISOBUTYL-2,5-DIOXO-4-QUINOLIN-3-YLMETHYL-[1,4]DIAZEPAN-1YL)-N-METHYL-3-NAPHTALEN-2-YL-PRO…
db10.csv:16	30531228	TCGA-V5-AASW-01A-11D-A403-09	C	A	37	ESCA-TCGA							ITAL_HUMAN	P20701	1093	Y->*	stop created	'N/A'	TRANSMEMBRANE	TTDS00444[approved]	DB00095[investigational,approved](b'Efalizumab'),DB00098[approved](b'Anti-thymocyte Globulin (Rabbit)'),DB00227[investigational,approved](b'Lovastatin'),DB02177[experimental](b'1-Acetyl-4-(4-{4-[(2-Ethoxyphenyl)Thio]-3-Nitrophenyl}Pyridin-2-Yl)Piperazine'),DB03932[experimental](b'LFA703'),DB04724[experimental](b'(S)-2-((S)-3-ISOBUTYL-2,5-DIOXO-4-QUINOLIN-3-YLMETHYL-[1,4]DIAZEPAN-1YL)-N-METHYL-3-N…
db10.csv:16	30531228	TCGA-V5-AASW-01A-11D-A403-09	C	A	37	STES-TCGA							ITAL_HUMAN	P20701	1093	Y->*	stop created	'N/A'	TRANSMEMBRANE	TTDS00444[approved]	DB00095[investigational,approved](b'Efalizumab'),DB00098[approved](b'Anti-thymocyte Globulin (Rabbit)'),DB00227[investigational,approved](b'Lovastatin'),DB02177[experimental](b'1-Acetyl-4-(4-{4-[(2-Ethoxyphenyl)Thio]-3-Nitrophenyl}Pyridin-2-Yl)Piperazine'),DB03932[experimental](b'LFA703'),DB04724[experimental](b'(S)-2-((S)-3-ISOBUTYL-2,5-DIOXO-4-QUINOLIN-3-YLMETHYL-[1,4]DIAZEPAN-1YL)-N-METHYL-3-N…
db4.csv:16	30531228		C	T,A	38	ExAC_r0.3	AF=4.118e-05,8.236e-06						ITAL_HUMAN	P20701	1093	Y->*	stop created	'N/A'	TRANSMEMBRANE	TTDS00444[approved]	DB00095[investigational,approved](Efalizumab),DB00098[approved](Anti-thymocyte Globulin (Rabbit)),DB00227[investigational,approved](Lovastatin),DB02177[experimental](1-Acetyl-4-(4-{4-[(2-Ethoxyphenyl)Thio]-3-Nitrophenyl}Pyridin-2-Yl)Piperazine),DB03932[experimental](LFA703),DB04724[experimental]((S)-2-((S)-3-ISOBUTYL-2,5-DIOXO-4-QUINOLIN-3-YLMETHYL-[1,4]DIAZEPAN-1YL)-N-METHYL-3-NAPHTALEN-2-YL-PRO…
db Name	POS	ID	REF	ALT	Assembly	Source	ALL	EAS	AMR	AFR	EUR	SAS	protein id	protein ac	protein position	predicted protein change	mutation type	Membrane Proximal pTyr Sites	protein domain	ttd	drug bank
db11.csv:17	45369868		.	ATCACGGGCAAG	37	AmbryShare	Cohort Freq:0.000066 (Breast Cancer)						ITB3_HUMAN	P05106	542	I->ITGK	frame shift	'N/A'	EXTRACELLULAR	TTDR00175[investigational],TTDR01362[investigational]	DB00054[approved](b'Abciximab'),DB00063[investigational,approved](b'Eptifibatide'),DB00098[approved](b'Anti-thymocyte Globulin (Rabbit)'),DB00775[approved](b'Tirofiban'),DB04863[investigational](b'Lefradafiban'),DB05787[investigational](b'LM-609')
db12.csv:17	45369917		AG	A	37	Wellderly | STSI	AG-0.9990,A-0.0010						ITB3_HUMAN	P05106	558	K->	frame shift	'N/A'	EXTRACELLULAR	TTDR00175[investigational],TTDR01362[investigational]
db12.csv:17	45369812		AG	A	37	Wellderly | STSI	AG-1.0000,A-0.0000						ITB3_HUMAN	P05106	523	Q->	frame shift	'N/A'	EXTRACELLULAR	TTDR00175[investigational],TTDR01362[investigational]
db12.csv:17	45369876		CA	C	37	Wellderly | STSI	CA-0.9990,C-0.0010						ITB3_HUMAN	P05106	544	G->	frame shift	'N/A'	EXTRACELLULAR	TTDR00175[investigational],TTDR01362[investigational]
db12.csv:17	45363717		CAG	C	37	Wellderly | STSI	CAG-1.0000,C-0.0000						ITB3_HUMAN	P05106	236	QS->Q	frame shift	'N/A'	EXTRACELLULAR	TTDR00175[investigational],TTDR01362[investigational]
db12.csv:17	45369903		CT	C	37	Wellderly | STSI	CT-0.9990,C-0.0010						ITB3_HUMAN	P05106	553	S->	frame shift	'N/A'	EXTRACELLULAR	TTDR00175[investigational],TTDR01362[investigational]
db12.csv:17	45369813		GC	G	37	Wellderly | STSI	GC-1.0000,G-0.0000						ITB3_HUMAN	P05106	523	Q->	frame shift	'N/A'	EXTRACELLULAR	TTDR00175[investigational],TTDR01362[investigational]
db12.csv:17	45369806		GCAGC	G	37	Wellderly | STSI	GCAGC-0.9990,G-0.0010						ITB3_HUMAN	P05106	521	CS->	frame shift	'N/A'	EXTRACELLULAR	TTDR00175[investigational],TTDR01362[investigational]
db12.csv:17	45369793		GG	CGA	37	Wellderly | STSI	GG-1.0000,CGA-0.0000						ITB3_HUMAN	P05106	517	G->R	frame shift	'N/A'	EXTRACELLULAR	TTDR00175[investigational],TTDR01362[investigational]
db12.csv:17	45369540		TC	T	37	Wellderly | STSI	TC-0.9990,T-0.0010						ITB3_HUMAN	P05106	432	C->	frame shift	'N/A'	EXTRACELLULAR	TTDR00175[investigational],TTDR01362[investigational]
db12.csv:17	45380183		TC	T	37	Wellderly | STSI	TC-1.0000,T-0.0000						ITB3_HUMAN	P05106	704	I->	frame shift	'N/A'	EXTRACELLULAR	TTDR00175[investigational],TTDR01362[investigational]
db12.csv:17	45369693		TG	T	37	Wellderly | STSI	TG-0.9990,T-0.0010						ITB3_HUMAN	P05106	483	C->	frame shift	'N/A'	EXTRACELLULAR	TTDR00175[investigational],TTDR01362[investigational]
db12.csv:17	45367060		TG	T	37	Wellderly | STSI	TG-1.0000,T-0.0000						ITB3_HUMAN	P05106	318	L->	frame shift	'N/A'	EXTRACELLULAR	TTDR00175[investigational],TTDR01362[investigational]
db12.csv:17	45367583		TG	T	37	Wellderly | STSI	TG-1.0000,T-0.0000						ITB3_HUMAN	P05106	356	V->	frame shift	'N/A'	EXTRACELLULAR	TTDR00175[investigational],TTDR01362[investigational]
db12.csv:17	45376843		TG	T	37	Wellderly | STSI	TG-1.0000,T-0.0000						ITB3_HUMAN	P05106	620	Y->	frame shift	'N/A'	EXTRACELLULAR	TTDR00175[investigational],TTDR01362[investigational]
db4.csv:17	45360777		TG	T	38	ExAC_r0.3	AF=8.236e-06						ITB3_HUMAN	P05106	75	C->	frame shift	'N/A'	EXTRACELLULAR	TTDR00175[investigational],TTDR01362[investigational]	DB00054[approved](Abciximab),DB00063[investigational,approved](Eptifibatide),DB00098[approved](Anti-thymocyte Globulin (Rabbit)),DB00775[approved](Tirofiban),DB04863[investigational](Lefradafiban),DB05787[investigational](LM-609)
db4.csv:17	45362013		CA	C	38	ExAC_r0.3	AF=8.236e-06						ITB3_HUMAN	P05106	189	P->	frame shift	'N/A'	EXTRACELLULAR	TTDR00175[investigational],TTDR01362[investigational]	DB00054[approved](Abciximab),DB00063[investigational,approved](Eptifibatide),DB00098[approved](Anti-thymocyte Globulin (Rabbit)),DB00775[approved](Tirofiban),DB04863[investigational](Lefradafiban),DB05787[investigational](LM-609)
db4.csv:17	45362045		GA	AA,G	38	ExAC_r0.3	AF=1.235e-04,8.236e-06						ITB3_HUMAN	P05106	200	E->	frame shift	'N/A'	EXTRACELLULAR	TTDR00175[investigational],TTDR01362[investigational]	DB00054[approved](Abciximab),DB00063[investigational,approved](Eptifibatide),DB00098[approved](Anti-thymocyte Globulin (Rabbit)),DB00775[approved](Tirofiban),DB04863[investigational](Lefradafiban),DB05787[investigational](LM-609)
db4.csv:17	45363717		CAG	C	38	ExAC_r0.3	AF=8.236e-06						ITB3_HUMAN	P05106	236	QS->Q	frame shift	'N/A'	EXTRACELLULAR	TTDR00175[investigational],TTDR01362[investigational]	DB00054[approved](Abciximab),DB00063[investigational,approved](Eptifibatide),DB00098[approved](Anti-thymocyte Globulin (Rabbit)),DB00775[approved](Tirofiban),DB04863[investigational](Lefradafiban),DB05787[investigational](LM-609)
db4.csv:17	45364471		GC	G	38	ExAC_r0.3	AF=8.236e-06						ITB3_HUMAN	P05106	271	L->	frame shift	'N/A'	EXTRACELLULAR	TTDR00175[investigational],TTDR01362[investigational]	DB00054[approved](Abciximab),DB00063[investigational,approved](Eptifibatide),DB00098[approved](Anti-thymocyte Globulin (Rabbit)),DB00775[approved](Tirofiban),DB04863[investigational](Lefradafiban),DB05787[investigational](LM-609)
db4.csv:17	45364504		AGC	A	38	ExAC_r0.3	AF=8.236e-06						ITB3_HUMAN	P05106	282	IA->I	frame shift	'N/A'	EXTRACELLULAR	TTDR00175[investigational],TTDR01362[investigational]	DB00054[approved](Abciximab),DB00063[investigational,approved](Eptifibatide),DB00098[approved](Anti-thymocyte Globulin (Rabbit)),DB00775[approved](Tirofiban),DB04863[investigational](Lefradafiban),DB05787[investigational](LM-609)
db4.csv:17	45367141		AG	A	38	ExAC_r0.3	AF=8.236e-06						ITB3_HUMAN	P05106	345	Q->	frame shift	'N/A'	EXTRACELLULAR	TTDR00175[investigational],TTDR01362[investigational]	DB00054[approved](Abciximab),DB00063[investigational,approved](Eptifibatide),DB00098[approved](Anti-thymocyte Globulin (Rabbit)),DB00775[approved](Tirofiban),DB04863[investigational](Lefradafiban),DB05787[investigational](LM-609)
db4.csv:17	45368370		GTC	ATC,G	38	ExAC_r0.3	AF=8.236e-06,8.236e-06						ITB3_HUMAN	P05106	392	LS->L	frame shift	'N/A'	EXTRACELLULAR	TTDR00175[investigational],TTDR01362[investigational]	DB00054[approved](Abciximab),DB00063[investigational,approved](Eptifibatide),DB00098[approved](Anti-thymocyte Globulin (Rabbit)),DB00775[approved](Tirofiban),DB04863[investigational](Lefradafiban),DB05787[investigational](LM-609)
db4.csv:17	45369632		GC	G	38	ExAC_r0.3	AF=8.236e-06						ITB3_HUMAN	P05106	463	C->	frame shift	'N/A'	EXTRACELLULAR	TTDR00175[investigational],TTDR01362[investigational]	DB00054[approved](Abciximab),DB00063[investigational,approved](Eptifibatide),DB00098[approved](Anti-thymocyte Globulin (Rabbit)),DB00775[approved](Tirofiban),DB04863[investigational](Lefradafiban),DB05787[investigational](LM-609)
db4.csv:17	45369917		AG	A	38	ExAC_r0.3	AF=8.239e-06						ITB3_HUMAN	P05106	558	K->	frame shift	'N/A'	EXTRACELLULAR	TTDR00175[investigational],TTDR01362[investigational]	DB00054[approved](Abciximab),DB00063[investigational,approved](Eptifibatide),DB00098[approved](Anti-thymocyte Globulin (Rabbit)),DB00775[approved](Tirofiban),DB04863[investigational](Lefradafiban),DB05787[investigational](LM-609)
db4.csv:17	45376773		AT	A,GT	38	ExAC_r0.3	AF=8.236e-06,8.236e-06						ITB3_HUMAN	P05106	597	N->	frame shift	'N/A'	EXTRACELLULAR	TTDR00175[investigational],TTDR01362[investigational]	DB00054[approved](Abciximab),DB00063[investigational,approved](Eptifibatide),DB00098[approved](Anti-thymocyte Globulin (Rabbit)),DB00775[approved](Tirofiban),DB04863[investigational](Lefradafiban),DB05787[investigational](LM-609)
db4.csv:17	45380183		TC	T	38	ExAC_r0.3	AF=8.236e-06						ITB3_HUMAN	P05106	704	I->	frame shift	'N/A'	EXTRACELLULAR	TTDR00175[investigational],TTDR01362[investigational]	DB00054[approved](Abciximab),DB00063[investigational,approved](Eptifibatide),DB00098[approved](Anti-thymocyte Globulin (Rabbit)),DB00775[approved](Tirofiban),DB04863[investigational](Lefradafiban),DB05787[investigational](LM-609)
db12.csv:17	45384890		AT	A	37	Wellderly | STSI	AT-1.0000,A-0.0000						ITB3_HUMAN	P05106	730	I->	frame shift	'N/A'	TRANSMEMBRANE	TTDR00175[investigational],TTDR01362[investigational]
db12.csv:17	45384882		TG	T	37	Wellderly | STSI	TG-0.9990,T-0.0010						ITB3_HUMAN	P05106	727	M->	frame shift	'N/A'	TRANSMEMBRANE	TTDR00175[investigational],TTDR01362[investigational]
db4.csv:17	45384864		TG	T	38	ExAC_r0.3	AF=8.236e-06						ITB3_HUMAN	P05106	721	V->	frame shift	'N/A'	TRANSMEMBRANE	TTDR00175[investigational],TTDR01362[investigational]	DB00054[approved](Abciximab),DB00063[investigational,approved](Eptifibatide),DB00098[approved](Anti-thymocyte Globulin (Rabbit)),DB00775[approved](Tirofiban),DB04863[investigational](Lefradafiban),DB05787[investigational](LM-609)
db4.csv:17	45384882		TG	T	38	ExAC_r0.3	AF=8.236e-06						ITB3_HUMAN	P05106	727	M->	frame shift	'N/A'	TRANSMEMBRANE	TTDR00175[investigational],TTDR01362[investigational]	DB00054[approved](Abciximab),DB00063[investigational,approved](Eptifibatide),DB00098[approved](Anti-thymocyte Globulin (Rabbit)),DB00775[approved](Tirofiban),DB04863[investigational](Lefradafiban),DB05787[investigational](LM-609)
db4.csv:17	45384887		GC	G	38	ExAC_r0.3	AF=8.236e-06						ITB3_HUMAN	P05106	729	A->	frame shift	'N/A'	TRANSMEMBRANE	TTDR00175[investigational],TTDR01362[investigational]	DB00054[approved](Abciximab),DB00063[investigational,approved](Eptifibatide),DB00098[approved](Anti-thymocyte Globulin (Rabbit)),DB00775[approved](Tirofiban),DB04863[investigational](Lefradafiban),DB05787[investigational](LM-609)
db10.csv:17	45361952	TCGA-DU-6392-01A-11D-1705-08	C	T	37	GBMLGG-TCGA							ITB3_HUMAN	P05106	169	R->*	stop created	'N/A'	EXTRACELLULAR	TTDR00175[investigational],TTDR01362[investigational]	DB00054[approved](b'Abciximab'),DB00063[investigational,approved](b'Eptifibatide'),DB00098[approved](b'Anti-thymocyte Globulin (Rabbit)'),DB00775[approved](b'Tirofiban'),DB04863[investigational](b'Lefradafiban'),DB05787[investigational](b'LM-609')
db10.csv:17	45361952	TCGA-DU-6392-01A-11D-1705-08	C	T	37	LGG-TCGA							ITB3_HUMAN	P05106	169	R->*	stop created	'N/A'	EXTRACELLULAR	TTDR00175[investigational],TTDR01362[investigational]	DB00054[approved](b'Abciximab'),DB00063[investigational,approved](b'Eptifibatide'),DB00098[approved](b'Anti-thymocyte Globulin (Rabbit)'),DB00775[approved](b'Tirofiban'),DB04863[investigational](b'Lefradafiban'),DB05787[investigational](b'LM-609')
db10.csv:17	45369932	TCGA-97-A4M7-01A-11D-A24P-08	C	A	37	LUAD-TCGA							ITB3_HUMAN	P05106	563	S->*	stop created	'N/A'	EXTRACELLULAR	TTDR00175[investigational],TTDR01362[investigational]	DB00054[approved](b'Abciximab'),DB00063[investigational,approved](b'Eptifibatide'),DB00098[approved](b'Anti-thymocyte Globulin (Rabbit)'),DB00775[approved](b'Tirofiban'),DB04863[investigational](b'Lefradafiban'),DB05787[investigational](b'LM-609')
db10.csv:17	45369720	TCGA-B5-A11J-01A-11D-A122-09	G	A	37	UCEC-TCGA							ITB3_HUMAN	P05106	492	W->*	stop created	'N/A'	EXTRACELLULAR	TTDR00175[investigational],TTDR01362[investigational]	DB00054[approved](b'Abciximab'),DB00063[investigational,approved](b'Eptifibatide'),DB00098[approved](b'Anti-thymocyte Globulin (Rabbit)'),DB00775[approved](b'Tirofiban'),DB04863[investigational](b'Lefradafiban'),DB05787[investigational](b'LM-609')
db11.csv:17	45363735		C	T	37	AmbryShare	Cohort Freq:0.000062 (Breast Cancer)						ITB3_HUMAN	P05106	242	R->*	stop created	'N/A'	EXTRACELLULAR	TTDR00175[investigational],TTDR01362[investigational]	DB00054[approved](b'Abciximab'),DB00063[investigational,approved](b'Eptifibatide'),DB00098[approved](b'Anti-thymocyte Globulin (Rabbit)'),DB00775[approved](b'Tirofiban'),DB04863[investigational](b'Lefradafiban'),DB05787[investigational](b'LM-609')
db12.csv:17	45376786		C	T,A	37	Wellderly | STSI	C-1.0000,T-0.0000,A-0.0000						ITB3_HUMAN	P05106	601	C->*	stop created	'N/A'	EXTRACELLULAR	TTDR00175[investigational],TTDR01362[investigational]
db4.csv:17	45351805	rs75427428	C	T	38	ExAC_r0.3	AF=1.647e-05						ITB3_HUMAN	P05106	34	R->*	stop created	'N/A'	EXTRACELLULAR	TTDR00175[investigational],TTDR01362[investigational]	DB00054[approved](Abciximab),DB00063[investigational,approved](Eptifibatide),DB00098[approved](Anti-thymocyte Globulin (Rabbit)),DB00775[approved](Tirofiban),DB04863[investigational](Lefradafiban),DB05787[investigational](LM-609)
db4.csv:17	45360736		C	G	38	ExAC_r0.3	AF=8.236e-06						ITB3_HUMAN	P05106	61	S->*	stop created	'N/A'	EXTRACELLULAR	TTDR00175[investigational],TTDR01362[investigational]	DB00054[approved](Abciximab),DB00063[investigational,approved](Eptifibatide),DB00098[approved](Anti-thymocyte Globulin (Rabbit)),DB00775[approved](Tirofiban),DB04863[investigational](Lefradafiban),DB05787[investigational](LM-609)
db4.csv:17	45361832		C	T	38	ExAC_r0.3	AF=8.236e-06						ITB3_HUMAN	P05106	129	Q->*	stop created	'N/A'	EXTRACELLULAR	TTDR00175[investigational],TTDR01362[investigational]	DB00054[approved](Abciximab),DB00063[investigational,approved](Eptifibatide),DB00098[approved](Anti-thymocyte Globulin (Rabbit)),DB00775[approved](Tirofiban),DB04863[investigational](Lefradafiban),DB05787[investigational](LM-609)
db4.csv:17	45369553		G	T	38	ExAC_r0.3	AF=1.647e-05						ITB3_HUMAN	P05106	437	E->*	stop created	'N/A'	EXTRACELLULAR	TTDR00175[investigational],TTDR01362[investigational]	DB00054[approved](Abciximab),DB00063[investigational,approved](Eptifibatide),DB00098[approved](Anti-thymocyte Globulin (Rabbit)),DB00775[approved](Tirofiban),DB04863[investigational](Lefradafiban),DB05787[investigational](LM-609)
db4.csv:17	45369604		C	T	38	ExAC_r0.3	AF=8.236e-06						ITB3_HUMAN	P05106	454	Q->*	stop created	'N/A'	EXTRACELLULAR	TTDR00175[investigational],TTDR01362[investigational]	DB00054[approved](Abciximab),DB00063[investigational,approved](Eptifibatide),DB00098[approved](Anti-thymocyte Globulin (Rabbit)),DB00775[approved](Tirofiban),DB04863[investigational](Lefradafiban),DB05787[investigational](LM-609)
db4.csv:17	45376729		C	A	38	ExAC_r0.3	AF=1.812e-04						ITB3_HUMAN	P05106	582	Y->*	stop created	'N/A'	EXTRACELLULAR	TTDR00175[investigational],TTDR01362[investigational]	DB00054[approved](Abciximab),DB00063[investigational,approved](Eptifibatide),DB00098[approved](Anti-thymocyte Globulin (Rabbit)),DB00775[approved](Tirofiban),DB04863[investigational](Lefradafiban),DB05787[investigational](LM-609)
db Name	POS	ID	REF	ALT	Assembly	Source	ALL	EAS	AMR	AFR	EUR	SAS	protein id	protein ac	protein position	predicted protein change	mutation type	Membrane Proximal pTyr Sites	protein domain	ttd	drug bank
db11.csv:12	53587031		.	TTA	37	AmbryShare	Cohort Freq:0.000075 (Breast Cancer)						ITB7_HUMAN	P26010	540	K->I	frame shift	'N/A'	EXTRACELLULAR	TTDC00031[investigational]	DB05122[investigational](b'R1295'),DB05802[investigational](b'MLN-02'),DB09033[approved](b'Vedolizumab')
db12.csv:12	53590569		A	CC	37	Wellderly | STSI	A-0.9990,CC-0.0010						ITB7_HUMAN	P26010	204	F->G	frame shift	'N/A'	EXTRACELLULAR	TTDC00031[investigational]
db12.csv:12	53589183		AC	A	37	Wellderly | STSI	AC-1.0000,A-0.0000						ITB7_HUMAN	P26010	379	V->	frame shift	'N/A'	EXTRACELLULAR	TTDC00031[investigational]
db12.csv:12	53589223		ACT	C	37	Wellderly | STSI	ACT-1.0000,C-0.0000						ITB7_HUMAN	P26010	366	SA->C	frame shift	'N/A'	EXTRACELLULAR	TTDC00031[investigational]
db12.csv:12	53591699		AG	CTC	37	Wellderly | STSI	AG-1.0000,CTC-0.0000						ITB7_HUMAN	P26010	80	C->R	frame shift	'N/A'	EXTRACELLULAR	TTDC00031[investigational]
db12.csv:12	53590599		CA	C	37	Wellderly | STSI	CA-1.0000,C-0.0000						ITB7_HUMAN	P26010	194	G->	frame shift	'N/A'	EXTRACELLULAR	TTDC00031[investigational]
db12.csv:12	53589896		CG	C	37	Wellderly | STSI	CG-1.0000,C-0.0000						ITB7_HUMAN	P26010	302	G->	frame shift	'N/A'	EXTRACELLULAR	TTDC00031[investigational]
db12.csv:12	53591434		CT	C	37	Wellderly | STSI	CT-1.0000,C-0.0000						ITB7_HUMAN	P26010	139	Q->	frame shift	'N/A'	EXTRACELLULAR	TTDC00031[investigational]
db12.csv:12	53591705		G	TC	37	Wellderly | STSI	G-0.9823,TC-0.0177						ITB7_HUMAN	P26010	78	R->E	frame shift	'N/A'	EXTRACELLULAR	TTDC00031[investigational]
db12.csv:12	53586302		GC	G	37	Wellderly | STSI	GC-0.9990,G-0.0010						ITB7_HUMAN	P26010	656	A->	frame shift	'N/A'	EXTRACELLULAR	TTDC00031[investigational]
db12.csv:12	53591702		GC	G	37	Wellderly | STSI	GC-1.0000,G-0.0000						ITB7_HUMAN	P26010	79	R->	frame shift	'N/A'	EXTRACELLULAR	TTDC00031[investigational]
db12.csv:12	53589867		GC	G	37	Wellderly | STSI	GC-1.0000,G-0.0000						ITB7_HUMAN	P26010	311	C->	frame shift	'N/A'	EXTRACELLULAR	TTDC00031[investigational]
db12.csv:12	53591444		TC	T	37	Wellderly | STSI	TC-0.9990,T-0.0010						ITB7_HUMAN	P26010	136	E->	frame shift	'N/A'	EXTRACELLULAR	TTDC00031[investigational]
db12.csv:12	53590466		TC	T	37	Wellderly | STSI	TC-1.0000,T-0.0000						ITB7_HUMAN	P26010	238	D->	frame shift	'N/A'	EXTRACELLULAR	TTDC00031[investigational]
db12.csv:12	53594146		TG	T	37	Wellderly | STSI	TG-0.9990,T-0.0010						ITB7_HUMAN	P26010	28	T->	frame shift	'N/A'	EXTRACELLULAR	TTDC00031[investigational]
db12.csv:12	53589218		TG	T	37	Wellderly | STSI	TG-0.9990,T-0.0010						ITB7_HUMAN	P26010	367	A->	frame shift	'N/A'	EXTRACELLULAR	TTDC00031[investigational]
db12.csv:12	53591438		TG	T	37	Wellderly | STSI	TG-1.0000,T-0.0000						ITB7_HUMAN	P26010	138	Q->	frame shift	'N/A'	EXTRACELLULAR	TTDC00031[investigational]
db12.csv:12	53594129		TTCTG	T	37	Wellderly | STSI	TTCTG-1.0000,T-0.0000						ITB7_HUMAN	P26010	33	EW->	frame shift	'N/A'	EXTRACELLULAR	TTDC00031[investigational]
db4.csv:12	53586562		TTGCAGCGTCCA	T	38	ExAC_r0.3	AF=8.236e-06						ITB7_HUMAN	P26010	620	KCNRC->L	frame shift	'N/A'	EXTRACELLULAR	TTDC00031[investigational]	DB05122[investigational](R1295),DB05802[investigational](MLN-02),DB09033[approved](Vedolizumab)
db4.csv:12	53586573		AT	CT,GT,A	38	ExAC_r0.3	AF=8.237e-06,2.471e-05,8.237e-06						ITB7_HUMAN	P26010	616	H->	frame shift	'N/A'	EXTRACELLULAR	TTDC00031[investigational]	DB05122[investigational](R1295),DB05802[investigational](MLN-02),DB09033[approved](Vedolizumab)
db4.csv:12	53586580		C	CA	38	ExAC_r0.3	AF=8.236e-06						ITB7_HUMAN	P26010	614	S->M	frame shift	'N/A'	EXTRACELLULAR	TTDC00031[investigational]	DB05122[investigational](R1295),DB05802[investigational](MLN-02),DB09033[approved](Vedolizumab)
db4.csv:12	53586581		TGCAGAGCCCTCCCTCG	CGCAGAGCCCTCCCTCG,T	38	ExAC_r0.3	AF=1.647e-05,8.236e-06						ITB7_HUMAN	P26010	614	SGHGRC->	frame shift	'N/A'	EXTRACELLULAR	TTDC00031[investigational]	DB05122[investigational](R1295),DB05802[investigational](MLN-02),DB09033[approved](Vedolizumab)
db4.csv:12	53587138		AG	A	38	ExAC_r0.3	AF=8.243e-06						ITB7_HUMAN	P26010	504	P->	frame shift	'N/A'	EXTRACELLULAR	TTDC00031[investigational]	DB05122[investigational](R1295),DB05802[investigational](MLN-02),DB09033[approved](Vedolizumab)
db4.csv:12	53587565		TAC	T	38	ExAC_r0.3	AF=8.236e-06						ITB7_HUMAN	P26010	477	NC->L	frame shift	'N/A'	EXTRACELLULAR	TTDC00031[investigational]	DB05122[investigational](R1295),DB05802[investigational](MLN-02),DB09033[approved](Vedolizumab)
db4.csv:12	53587615		AG	A	38	ExAC_r0.3	AF=3.295e-05						ITB7_HUMAN	P26010	460	L->	frame shift	'N/A'	EXTRACELLULAR	TTDC00031[investigational]	DB05122[investigational](R1295),DB05802[investigational](MLN-02),DB09033[approved](Vedolizumab)
db4.csv:12	53588039		CTT	TTT,C	38	ExAC_r0.3	AF=8.236e-06,8.236e-06						ITB7_HUMAN	P26010	417	KR->E	frame shift	'N/A'	EXTRACELLULAR	TTDC00031[investigational]	DB05122[investigational](R1295),DB05802[investigational](MLN-02),DB09033[approved](Vedolizumab)
db4.csv:12	53588095		AAG	A	38	ExAC_r0.3	AF=8.236e-06						ITB7_HUMAN	P26010	399	SL->T	frame shift	'N/A'	EXTRACELLULAR	TTDC00031[investigational]	DB05122[investigational](R1295),DB05802[investigational](MLN-02),DB09033[approved](Vedolizumab)
db4.csv:12	53589493		CAGAA	C	38	ExAC_r0.3	AF=8.236e-06						ITB7_HUMAN	P26010	330	VG->	frame shift	'N/A'	EXTRACELLULAR	TTDC00031[investigational]	DB05122[investigational](R1295),DB05802[investigational](MLN-02),DB09033[approved](Vedolizumab)
db4.csv:12	53591638		C	CG	38	ExAC_r0.3	AF=9.966e-06						ITB7_HUMAN	P26010	100	R->P	frame shift	'N/A'	EXTRACELLULAR	TTDC00031[investigational]	DB05122[investigational](R1295),DB05802[investigational](MLN-02),DB09033[approved](Vedolizumab)
db10.csv:12	53588035	TCGA-4G-AAZO-01A-12D-A417-09	C	A	37	CHOL-TCGA							ITB7_HUMAN	P26010	419	E->*	stop created	'N/A'	EXTRACELLULAR	TTDC00031[investigational]	DB05122[investigational](b'R1295'),DB05802[investigational](b'MLN-02'),DB09033[approved](b'Vedolizumab')
db10.csv:12	53590404	TCGA-G4-6317-01A-11D-1719-10	C	A	37	COAD-TCGA							ITB7_HUMAN	P26010	259	E->*	stop created	'N/A'	EXTRACELLULAR	TTDC00031[investigational]	DB05122[investigational](b'R1295'),DB05802[investigational](b'MLN-02'),DB09033[approved](b'Vedolizumab')
db10.csv:12	53590404	TCGA-G4-6317-01A-11D-1719-10	C	A	37	COADREAD-TCGA							ITB7_HUMAN	P26010	259	E->*	stop created	'N/A'	EXTRACELLULAR	TTDC00031[investigational]	DB05122[investigational](b'R1295'),DB05802[investigational](b'MLN-02'),DB09033[approved](b'Vedolizumab')
db10.csv:12	53588066	rs552528072	G	T	37	LUAD-TCGA							ITB7_HUMAN	P26010	408	Y->*	stop created	'N/A'	EXTRACELLULAR	TTDC00031[investigational]	DB05122[investigational](b'R1295'),DB05802[investigational](b'MLN-02'),DB09033[approved](b'Vedolizumab')
db11.csv:12	53586167		.	CTT	37	AmbryShare	Cohort Freq:0.000068 (Breast Cancer)						ITB7_HUMAN	P26010	701	L->*	stop created	'N/A'	EXTRACELLULAR	TTDC00031[investigational]	DB05122[investigational](b'R1295'),DB05802[investigational](b'MLN-02'),DB09033[approved](b'Vedolizumab')
db11.csv:12	53588066		C	T	37	AmbryShare	Cohort Freq:0.000063 (Breast Cancer) ; 0.000298 (Ovarian Cancer)						ITB7_HUMAN	P26010	408	Y->*	stop created	'N/A'	EXTRACELLULAR	TTDC00031[investigational]	DB05122[investigational](b'R1295'),DB05802[investigational](b'MLN-02'),DB09033[approved](b'Vedolizumab')
db11.csv:12	53586633		C	T	37	AmbryShare	Cohort Freq:0.001212 (Breast Cancer) ; 0.000349 (Ovarian Cancer)						ITB7_HUMAN	P26010	596	C->*	stop created	'N/A'	EXTRACELLULAR	TTDC00031[investigational]	DB05122[investigational](b'R1295'),DB05802[investigational](b'MLN-02'),DB09033[approved](b'Vedolizumab')
db11.csv:12	53586973		C	T	37	AmbryShare	Cohort Freq:0.000083 (Breast Cancer)						ITB7_HUMAN	P26010	559	C->*	stop created	'N/A'	EXTRACELLULAR	TTDC00031[investigational]	DB05122[investigational](b'R1295'),DB05802[investigational](b'MLN-02'),DB09033[approved](b'Vedolizumab')
db11.csv:12	53586516		C	T	37	AmbryShare	Cohort Freq:0.000351 (Breast Cancer)						ITB7_HUMAN	P26010	635	C->*	stop created	'N/A'	EXTRACELLULAR	TTDC00031[investigational]	DB05122[investigational](b'R1295'),DB05802[investigational](b'MLN-02'),DB09033[approved](b'Vedolizumab')
db11.csv:12	53588065		G	A	37	AmbryShare	Cohort Freq:0.000062 (Breast Cancer)						ITB7_HUMAN	P26010	409	E->*	stop created	'N/A'	EXTRACELLULAR	TTDC00031[investigational]	DB05122[investigational](b'R1295'),DB05802[investigational](b'MLN-02'),DB09033[approved](b'Vedolizumab')
db11.csv:12	53586485		G	A	37	AmbryShare	Cohort Freq:0.000091 (Breast Cancer)						ITB7_HUMAN	P26010	646	E->*	stop created	'N/A'	EXTRACELLULAR	TTDC00031[investigational]	DB05122[investigational](b'R1295'),DB05802[investigational](b'MLN-02'),DB09033[approved](b'Vedolizumab')
db11.csv:12	53586593		G	A	37	AmbryShare	Cohort Freq:0.000065 (Breast Cancer)						ITB7_HUMAN	P26010	610	G->*	stop created	'N/A'	EXTRACELLULAR	TTDC00031[investigational]	DB05122[investigational](b'R1295'),DB05802[investigational](b'MLN-02'),DB09033[approved](b'Vedolizumab')
db11.csv:12	53585801		G	A	37	AmbryShare	Cohort Freq:0.000364 (Breast Cancer)						ITB7_HUMAN	P26010	720	G->*	stop created	'N/A'	EXTRACELLULAR	TTDC00031[investigational]	DB05122[investigational](b'R1295'),DB05802[investigational](b'MLN-02'),DB09033[approved](b'Vedolizumab')
db11.csv:12	53590409		C	T	37	AmbryShare	Cohort Freq:0.00013 (Breast Cancer)						ITB7_HUMAN	P26010	257	S->*	stop created	'N/A'	EXTRACELLULAR	TTDC00031[investigational]	DB05122[investigational](b'R1295'),DB05802[investigational](b'MLN-02'),DB09033[approved](b'Vedolizumab')
db11.csv:12	53586528		T	C	37	AmbryShare	Cohort Freq:0.000337 (Breast Cancer)						ITB7_HUMAN	P26010	631	Y->*	stop created	'N/A'	EXTRACELLULAR	TTDC00031[investigational]	DB05122[investigational](b'R1295'),DB05802[investigational](b'MLN-02'),DB09033[approved](b'Vedolizumab')
db12.csv:12	53591672		G	A	37	Wellderly | STSI	G-1.0000,A-0.0000						ITB7_HUMAN	P26010	89	R->*	stop created	'N/A'	EXTRACELLULAR	TTDC00031[investigational]
db4.csv:12	53586928		G	A,T	38	ExAC_r0.3	AF=2.471e-05,8.237e-06						ITB7_HUMAN	P26010	574	C->*	stop created	'N/A'	EXTRACELLULAR	TTDC00031[investigational]	DB05122[investigational](R1295),DB05802[investigational](MLN-02),DB09033[approved](Vedolizumab)
db4.csv:12	53586948		G	A	38	ExAC_r0.3	AF=1.647e-05						ITB7_HUMAN	P26010	568	R->*	stop created	'N/A'	EXTRACELLULAR	TTDC00031[investigational]	DB05122[investigational](R1295),DB05802[investigational](MLN-02),DB09033[approved](Vedolizumab)
db4.csv:12	53588040		T	TACCTGCCACCCA	38	ExAC_r0.3	AF=8.237e-06						ITB7_HUMAN	P26010	417	K->MGGR*	stop created	'N/A'	EXTRACELLULAR	TTDC00031[investigational]	DB05122[investigational](R1295),DB05802[investigational](MLN-02),DB09033[approved](Vedolizumab)
db4.csv:12	53590380		G	A	38	ExAC_r0.3	AF=8.237e-06						ITB7_HUMAN	P26010	267	Q->*	stop created	'N/A'	EXTRACELLULAR	TTDC00031[investigational]	DB05122[investigational](R1295),DB05802[investigational](MLN-02),DB09033[approved](Vedolizumab)
db Name	POS	ID	REF	ALT	Assembly	Source	ALL	EAS	AMR	AFR	EUR	SAS	protein id	protein ac	protein position	predicted protein change	mutation type	Membrane Proximal pTyr Sites	protein domain	ttd	drug bank
db10.csv:19	9076812	TCGA-V5-A7RC-01B-11D-A403-09	-	TGG	37	ESCA-TCGA							MUC16_HUMAN	Q8WXI7	3545	M->T	frame shift	'N/A'	EXTRACELLULAR		DB04964[investigational](b'Oregovomab')
db10.csv:19	9070410	TCGA-91-A4BC-01A-11D-A24D-08	-	TT	37	LUAD-TCGA							MUC16_HUMAN	Q8WXI7	5679	S->K	frame shift	'N/A'	EXTRACELLULAR		DB04964[investigational](b'Oregovomab')
db10.csv:19	9076812	TCGA-V5-A7RC-01B-11D-A403-09	-	TGG	37	STES-TCGA							MUC16_HUMAN	Q8WXI7	3545	M->T	frame shift	'N/A'	EXTRACELLULAR		DB04964[investigational](b'Oregovomab')
db11.csv:19	9050165		.	CACCACAGCTCTGAAGACCAC	37	AmbryShare	Cohort Freq:0.000331 (Breast Cancer) ; 0.000261 (Ovarian Cancer)						MUC16_HUMAN	Q8WXI7	10489	T->SGLQSCG	frame shift	'N/A'	EXTRACELLULAR		DB04964[investigational](b'Oregovomab')
db11.csv:19	9065569		.	CTCTG	37	AmbryShare	Cohort Freq:0.000473 (Breast Cancer) ; 0.002513 (Ovarian Cancer)						MUC16_HUMAN	Q8WXI7	7293	G->QR	frame shift	'N/A'	EXTRACELLULAR		DB04964[investigational](b'Oregovomab')
db11.csv:19	8997466		.	AGGAGAACATG	37	AmbryShare	Cohort Freq:0.000074 (Breast Cancer)						MUC16_HUMAN	Q8WXI7	13652	M->IMFS	frame shift	'N/A'	EXTRACELLULAR		DB04964[investigational](b'Oregovomab')
db11.csv:19	9049825		.	AT	37	AmbryShare	Cohort Freq:0.000072 (Breast Cancer)						MUC16_HUMAN	Q8WXI7	10602	H->Q	frame shift	'N/A'	EXTRACELLULAR		DB04964[investigational](b'Oregovomab')
db11.csv:19	8996340		.	AAC	37	AmbryShare	Cohort Freq:0.000168 (Breast Cancer)						MUC16_HUMAN	Q8WXI7	13744	N->K	frame shift	'N/A'	EXTRACELLULAR		DB04964[investigational](b'Oregovomab')
db11.csv:19	9089314		.	AG	37	AmbryShare	Cohort Freq:0.000065 (Breast Cancer)						MUC16_HUMAN	Q8WXI7	834	S->T	frame shift	'N/A'	EXTRACELLULAR		DB04964[investigational](b'Oregovomab')
db11.csv:19	9063664		.	GCACAA	37	AmbryShare	Cohort Freq:0.000064 (Breast Cancer)						MUC16_HUMAN	Q8WXI7	7928	T->LC	frame shift	'N/A'	EXTRACELLULAR		DB04964[investigational](b'Oregovomab')
db11.csv:19	9068043		.	AAC	37	AmbryShare	Cohort Freq:0.000069 (Breast Cancer)						MUC16_HUMAN	Q8WXI7	6468	T->S	frame shift	'N/A'	EXTRACELLULAR		DB04964[investigational](b'Oregovomab')
db11.csv:19	9060191		.	ACCCAAACAGGTTCT	37	AmbryShare	Cohort Freq:0.000059 (Breast Cancer)						MUC16_HUMAN	Q8WXI7	9085	S->SEPVW	frame shift	'N/A'	EXTRACELLULAR		DB04964[investigational](b'Oregovomab')
db11.csv:19	9048530		.	GT	37	AmbryShare	Cohort Freq:0.000059 (Breast Cancer)						MUC16_HUMAN	Q8WXI7	11034	V->D	frame shift	'N/A'	EXTRACELLULAR		DB04964[investigational](b'Oregovomab')
db11.csv:19	9057737		.	GTGCCCACT	37	AmbryShare	Cohort Freq:0.000069 (Breast Cancer)						MUC16_HUMAN	Q8WXI7	9903	T->TVG	frame shift	'N/A'	EXTRACELLULAR		DB04964[investigational](b'Oregovomab')
db11.csv:19	9028233		.	CT	37	AmbryShare	Cohort Freq:0.000084 (Breast Cancer)						MUC16_HUMAN	Q8WXI7	12187	Y->R	frame shift	'N/A'	EXTRACELLULAR		DB04964[investigational](b'Oregovomab')
db11.csv:19	9089839		.	TCTCCC	37	AmbryShare	Cohort Freq:0.006592 (Breast Cancer) ; 0.00168 (Ovarian Cancer)						MUC16_HUMAN	Q8WXI7	659	A->GE	frame shift	'N/A'	EXTRACELLULAR		DB04964[investigational](b'Oregovomab')
db11.csv:19	9070010		.	CACCACAGCTCTGAAGACCAC	37	AmbryShare	Cohort Freq:0.000861 (Breast Cancer) ; 0.000523 (Ovarian Cancer)						MUC16_HUMAN	Q8WXI7	5812	T->TWSSELW	frame shift	'N/A'	EXTRACELLULAR		DB04964[investigational](b'Oregovomab')
db11.csv:19	9059377		.	GATGTGTCCTGG	37	AmbryShare	Cohort Freq:0.000064 (Breast Cancer)						MUC16_HUMAN	Q8WXI7	9357	L->PGHI	frame shift	'N/A'	EXTRACELLULAR		DB04964[investigational](b'Oregovomab')
db11.csv:19	9072451		.	TCCATC	37	AmbryShare	Cohort Freq:0.000084 (Breast Cancer)						MUC16_HUMAN	Q8WXI7	4999	Q->DG	frame shift	'N/A'	EXTRACELLULAR		DB04964[investigational](b'Oregovomab')
db11.csv:19	9075638		.	GAACAG	37	AmbryShare	Cohort Freq:0.000066 (Breast Cancer)						MUC16_HUMAN	Q8WXI7	3936	E->DC	frame shift	'N/A'	EXTRACELLULAR		DB04964[investigational](b'Oregovomab')
db11.csv:19	9068926		.	ACT	37	AmbryShare	Cohort Freq:0.000069 (Breast Cancer)						MUC16_HUMAN	Q8WXI7	6174	T->S	frame shift	'N/A'	EXTRACELLULAR		DB04964[investigational](b'Oregovomab')
db11.csv:19	9065579		.	CAGAG	37	AmbryShare	Cohort Freq:0.000834 (Breast Cancer) ; 0.002849 (Ovarian Cancer)						MUC16_HUMAN	Q8WXI7	7289	T->TS	frame shift	'N/A'	EXTRACELLULAR		DB04964[investigational](b'Oregovomab')
db11.csv:19	9016693		.	ACC	37	AmbryShare	Cohort Freq:0.048438 (Breast Cancer) ; 0.019608 (Ovarian Cancer)						MUC16_HUMAN	Q8WXI7	12682	S->G	frame shift	'N/A'	EXTRACELLULAR		DB04964[investigational](b'Oregovomab')
db11.csv:19	9057591		.	ATGGATGT	37	AmbryShare	Cohort Freq:0.000064 (Breast Cancer)						MUC16_HUMAN	Q8WXI7	9952	T->NIH	frame shift	'N/A'	EXTRACELLULAR		DB04964[investigational](b'Oregovomab')
db11.csv:19	9057589		.	GAA	37	AmbryShare	Cohort Freq:0.000064 (Breast Cancer)						MUC16_HUMAN	Q8WXI7	9953	Q->F	frame shift	'N/A'	EXTRACELLULAR		DB04964[investigational](b'Oregovomab')
db12.csv:19	9089863		A	TGGG,TGG	37	Wellderly | STSI	A-0.3337,TGGG-0.0000,TGG-0.0000						MUC16_HUMAN	Q8WXI7	651	V->A	frame shift	'N/A'	EXTRACELLULAR
db12.csv:19	9021160		AC	A	37	Wellderly | STSI	AC-0.9987,A-0.0013						MUC16_HUMAN	Q8WXI7	12388	V->	frame shift	'N/A'	EXTRACELLULAR
db12.csv:19	9046742		AC	A	37	Wellderly | STSI	AC-0.9990,A-0.0010						MUC16_HUMAN	Q8WXI7	11630	V->	frame shift	'N/A'	EXTRACELLULAR
db12.csv:19	8987328		AC	A	37	Wellderly | STSI	AC-0.9990,A-0.0010						MUC16_HUMAN	Q8WXI7	13920	V->	frame shift	'N/A'	EXTRACELLULAR
db12.csv:19	9080490		AC	A	37	Wellderly | STSI	AC-1.0000,A-0.0000						MUC16_HUMAN	Q8WXI7	3181	W->	frame shift	'N/A'	EXTRACELLULAR
db12.csv:19	9071766		AC	A	37	Wellderly | STSI	AC-1.0000,A-0.0000						MUC16_HUMAN	Q8WXI7	5227	V->	frame shift	'N/A'	EXTRACELLULAR
db12.csv:19	9068955		AC	A	37	Wellderly | STSI	AC-1.0000,A-0.0000						MUC16_HUMAN	Q8WXI7	6164	V->	frame shift	'N/A'	EXTRACELLULAR
db12.csv:19	9066748		AC	A	37	Wellderly | STSI	AC-1.0000,A-0.0000						MUC16_HUMAN	Q8WXI7	6900	S->	frame shift	'N/A'	EXTRACELLULAR
db12.csv:19	8987223		AC	A	37	Wellderly | STSI	AC-1.0000,A-0.0000						MUC16_HUMAN	Q8WXI7	13955	V->	frame shift	'N/A'	EXTRACELLULAR
db12.csv:19	8976752		AC	A	37	Wellderly | STSI	AC-1.0000,A-0.0000						MUC16_HUMAN	Q8WXI7	14105	V->	frame shift	'N/A'	EXTRACELLULAR
db12.csv:19	9064309		AG	A	37	Wellderly | STSI	AG-0.9951,A-0.0049						MUC16_HUMAN	Q8WXI7	7713	S->	frame shift	'N/A'	EXTRACELLULAR
db12.csv:19	9086618		AG	A	37	Wellderly | STSI	AG-1.0000,A-0.0000						MUC16_HUMAN	Q8WXI7	1733	S->	frame shift	'N/A'	EXTRACELLULAR
db12.csv:19	9085052		AG	A	37	Wellderly | STSI	AG-1.0000,A-0.0000						MUC16_HUMAN	Q8WXI7	2255	S->	frame shift	'N/A'	EXTRACELLULAR
db12.csv:19	9084887		AG	A	37	Wellderly | STSI	AG-1.0000,A-0.0000						MUC16_HUMAN	Q8WXI7	2310	S->	frame shift	'N/A'	EXTRACELLULAR
db12.csv:19	9073528		AG	A	37	Wellderly | STSI	AG-1.0000,A-0.0000						MUC16_HUMAN	Q8WXI7	4640	S->	frame shift	'N/A'	EXTRACELLULAR
db12.csv:19	9067220		AG	A	37	Wellderly | STSI	AG-1.0000,A-0.0000						MUC16_HUMAN	Q8WXI7	6742	P->	frame shift	'N/A'	EXTRACELLULAR
db12.csv:19	9063960		AG	A	37	Wellderly | STSI	AG-1.0000,A-0.0000						MUC16_HUMAN	Q8WXI7	7829	L->	frame shift	'N/A'	EXTRACELLULAR
db12.csv:19	9061786		AG	A	37	Wellderly | STSI	AG-1.0000,A-0.0000						MUC16_HUMAN	Q8WXI7	8554	S->	frame shift	'N/A'	EXTRACELLULAR
db12.csv:19	9059376		AG	A	37	Wellderly | STSI	AG-1.0000,A-0.0000						MUC16_HUMAN	Q8WXI7	9357	L->	frame shift	'N/A'	EXTRACELLULAR
db12.csv:19	9050035		AG	A	37	Wellderly | STSI	AG-1.0000,A-0.0000						MUC16_HUMAN	Q8WXI7	10532	P->	frame shift	'N/A'	EXTRACELLULAR
db12.csv:19	9048331		AG	A	37	Wellderly | STSI	AG-1.0000,A-0.0000						MUC16_HUMAN	Q8WXI7	11100	P->	frame shift	'N/A'	EXTRACELLULAR
db12.csv:19	9045940		AG	A	37	Wellderly | STSI	AG-1.0000,A-0.0000						MUC16_HUMAN	Q8WXI7	11897	P->	frame shift	'N/A'	EXTRACELLULAR
db12.csv:19	9021163		AG	A	37	Wellderly | STSI	AG-1.0000,A-0.0000						MUC16_HUMAN	Q8WXI7	12387	L->	frame shift	'N/A'	EXTRACELLULAR
db12.csv:19	8995639		AG	A	37	Wellderly | STSI	AG-1.0000,A-0.0000						MUC16_HUMAN	Q8WXI7	13783	P->	frame shift	'N/A'	EXTRACELLULAR
db12.csv:19	9088713		AGCCATAGAGCCTGGGCCATTCGTGG	A	37	Wellderly | STSI	AGCCATAGAGCCTGGGCCATTCGTGG-1.0000,A-0.0000						MUC16_HUMAN	Q8WXI7	1034	AVASTNIPI->	frame shift	'N/A'	EXTRACELLULAR
db12.csv:19	9090931		AT	A	37	Wellderly | STSI	AT-0.9990,A-0.0010						MUC16_HUMAN	Q8WXI7	295	I->	frame shift	'N/A'	EXTRACELLULAR
db12.csv:19	9085915		AT	A	37	Wellderly | STSI	AT-1.0000,A-0.0000						MUC16_HUMAN	Q8WXI7	1967	I->	frame shift	'N/A'	EXTRACELLULAR
db12.csv:19	9061930		AT	A	37	Wellderly | STSI	AT-1.0000,A-0.0000						MUC16_HUMAN	Q8WXI7	8506	S->	frame shift	'N/A'	EXTRACELLULAR
db12.csv:19	9058895		AT	A	37	Wellderly | STSI	AT-1.0000,A-0.0000						MUC16_HUMAN	Q8WXI7	9517	N->	frame shift	'N/A'	EXTRACELLULAR
db12.csv:19	9008228		AT	A	37	Wellderly | STSI	AT-1.0000,A-0.0000						MUC16_HUMAN	Q8WXI7	13108	N->	frame shift	'N/A'	EXTRACELLULAR
db12.csv:19	9049783		ATTG	AAATT	37	Wellderly | STSI	ATTG-1.0000,AAATT-0.0000						MUC16_HUMAN	Q8WXI7	10616	NF->IF	frame shift	'N/A'	EXTRACELLULAR
db12.csv:19	9065372		C	GT	37	Wellderly | STSI	C-1.0000,GT-0.0000						MUC16_HUMAN	Q8WXI7	7358	M->I	frame shift	'N/A'	EXTRACELLULAR
db12.csv:19	9073678		C	GTG	37	Wellderly | STSI	C-1.0000,GTG-0.0000						MUC16_HUMAN	Q8WXI7	4590	D->H	frame shift	'N/A'	EXTRACELLULAR
db12.csv:19	9074921		CA	C	37	Wellderly | STSI	CA-0.9969,C-0.0031						MUC16_HUMAN	Q8WXI7	4175	L->	frame shift	'N/A'	EXTRACELLULAR
db12.csv:19	9089837		CA	C	37	Wellderly | STSI	CA-1.0000,C-0.0000						MUC16_HUMAN	Q8WXI7	660	A->	frame shift	'N/A'	EXTRACELLULAR
db12.csv:19	9089378		CA	C	37	Wellderly | STSI	CA-1.0000,C-0.0000						MUC16_HUMAN	Q8WXI7	813	A->	frame shift	'N/A'	EXTRACELLULAR
db12.csv:19	9088937		CA	C	37	Wellderly | STSI	CA-1.0000,C-0.0000						MUC16_HUMAN	Q8WXI7	960	A->	frame shift	'N/A'	EXTRACELLULAR
db12.csv:19	9085194		CA	C	37	Wellderly | STSI	CA-1.0000,C-0.0000						MUC16_HUMAN	Q8WXI7	2207	L->	frame shift	'N/A'	EXTRACELLULAR
db12.csv:19	9074921		CA	C	37	Wellderly | STSI	CA-1.0000,C-0.0000						MUC16_HUMAN	Q8WXI7	4175	L->	frame shift	'N/A'	EXTRACELLULAR
db12.csv:19	9068269		CA	C	37	Wellderly | STSI	CA-1.0000,C-0.0000						MUC16_HUMAN	Q8WXI7	6393	A->	frame shift	'N/A'	EXTRACELLULAR
db12.csv:19	9062173		CA	C	37	Wellderly | STSI	CA-1.0000,C-0.0000						MUC16_HUMAN	Q8WXI7	8425	E->	frame shift	'N/A'	EXTRACELLULAR
db12.csv:19	9046098		CA	C	37	Wellderly | STSI	CA-1.0000,C-0.0000						MUC16_HUMAN	Q8WXI7	11845	A->	frame shift	'N/A'	EXTRACELLULAR
db12.csv:19	8973993		CA	C	37	Wellderly | STSI	CA-1.0000,C-0.0000						MUC16_HUMAN	Q8WXI7	14226	L->	frame shift	'N/A'	EXTRACELLULAR
db12.csv:19	9015743		CA	G	37	Wellderly | STSI	CA-1.0000,G-0.0000						MUC16_HUMAN	Q8WXI7	12694	A->	frame shift	'N/A'	EXTRACELLULAR
db12.csv:19	9090314		CG	C	37	Wellderly | STSI	CG-1.0000,C-0.0000						MUC16_HUMAN	Q8WXI7	501	G->	frame shift	'N/A'	EXTRACELLULAR
db12.csv:19	9007502		CG	C	37	Wellderly | STSI	CG-1.0000,C-0.0000						MUC16_HUMAN	Q8WXI7	13156	V->	frame shift	'N/A'	EXTRACELLULAR
db12.csv:19	9073633		CT	C	37	Wellderly | STSI	CT-0.9990,C-0.0010						MUC16_HUMAN	Q8WXI7	4605	E->	frame shift	'N/A'	EXTRACELLULAR
db12.csv:19	9091067		CT	C	37	Wellderly | STSI	CT-1.0000,C-0.0000						MUC16_HUMAN	Q8WXI7	250	G->	frame shift	'N/A'	EXTRACELLULAR
db12.csv:19	9085248		CT	C	37	Wellderly | STSI	CT-1.0000,C-0.0000						MUC16_HUMAN	Q8WXI7	2189	E->	frame shift	'N/A'	EXTRACELLULAR
db12.csv:19	9077038		CT	C	37	Wellderly | STSI	CT-1.0000,C-0.0000						MUC16_HUMAN	Q8WXI7	3470	G->	frame shift	'N/A'	EXTRACELLULAR
db12.csv:19	9069419		CT	C	37	Wellderly | STSI	CT-1.0000,C-0.0000						MUC16_HUMAN	Q8WXI7	6009	E->	frame shift	'N/A'	EXTRACELLULAR
db12.csv:19	9066189		CT	C	37	Wellderly | STSI	CT-1.0000,C-0.0000						MUC16_HUMAN	Q8WXI7	7086	S->	frame shift	'N/A'	EXTRACELLULAR
db12.csv:19	9011367		CT	C	37	Wellderly | STSI	CT-1.0000,C-0.0000						MUC16_HUMAN	Q8WXI7	12956	E->	frame shift	'N/A'	EXTRACELLULAR
db12.csv:19	9080462		CT	GTC	37	Wellderly | STSI	CT-1.0000,GTC-0.0000						MUC16_HUMAN	Q8WXI7	3190	S->D	frame shift	'N/A'	EXTRACELLULAR
db12.csv:19	9064308		GA	G	37	Wellderly | STSI	GA-0.9980,G-0.0020						MUC16_HUMAN	Q8WXI7	7713	S->	frame shift	'N/A'	EXTRACELLULAR
db12.csv:19	9089866		GA	G	37	Wellderly | STSI	GA-1.0000,G-0.0000						MUC16_HUMAN	Q8WXI7	650	S->	frame shift	'N/A'	EXTRACELLULAR
db12.csv:19	9084835		GA	G	37	Wellderly | STSI	GA-1.0000,G-0.0000						MUC16_HUMAN	Q8WXI7	2327	S->	frame shift	'N/A'	EXTRACELLULAR
db12.csv:19	9073689		GA	G	37	Wellderly | STSI	GA-1.0000,G-0.0000						MUC16_HUMAN	Q8WXI7	4586	S->	frame shift	'N/A'	EXTRACELLULAR
db12.csv:19	9063018		GA	G	37	Wellderly | STSI	GA-1.0000,G-0.0000						MUC16_HUMAN	Q8WXI7	8143	S->	frame shift	'N/A'	EXTRACELLULAR
db12.csv:19	9062133		GA	G	37	Wellderly | STSI	GA-1.0000,G-0.0000						MUC16_HUMAN	Q8WXI7	8438	S->	frame shift	'N/A'	EXTRACELLULAR
db12.csv:19	9059375		GA	G	37	Wellderly | STSI	GA-1.0000,G-0.0000						MUC16_HUMAN	Q8WXI7	9357	L->	frame shift	'N/A'	EXTRACELLULAR
db12.csv:19	9045827		GA	G	37	Wellderly | STSI	GA-1.0000,G-0.0000						MUC16_HUMAN	Q8WXI7	11935	S->	frame shift	'N/A'	EXTRACELLULAR
db12.csv:19	9004921		GA	G	37	Wellderly | STSI	GA-1.0000,G-0.0000						MUC16_HUMAN	Q8WXI7	13299	F->	frame shift	'N/A'	EXTRACELLULAR
db12.csv:19	8974012		GA	G	37	Wellderly | STSI	GA-1.0000,G-0.0000						MUC16_HUMAN	Q8WXI7	14220	S->	frame shift	'N/A'	EXTRACELLULAR
db12.csv:19	9073560		GC	G	37	Wellderly | STSI	GC-0.9990,G-0.0010						MUC16_HUMAN	Q8WXI7	4629	A->	frame shift	'N/A'	EXTRACELLULAR
db12.csv:19	9063705		GC	G	37	Wellderly | STSI	GC-0.9990,G-0.0010						MUC16_HUMAN	Q8WXI7	7914	A->	frame shift	'N/A'	EXTRACELLULAR
db12.csv:19	9085402		GC	G	37	Wellderly | STSI	GC-1.0000,G-0.0000						MUC16_HUMAN	Q8WXI7	2138	A->	frame shift	'N/A'	EXTRACELLULAR
db12.csv:19	9076176		GC	G	37	Wellderly | STSI	GC-1.0000,G-0.0000						MUC16_HUMAN	Q8WXI7	3757	A->	frame shift	'N/A'	EXTRACELLULAR
db12.csv:19	9062994		GC	G	37	Wellderly | STSI	GC-1.0000,G-0.0000						MUC16_HUMAN	Q8WXI7	8151	A->	frame shift	'N/A'	EXTRACELLULAR
db12.csv:19	9062629		GC	G	37	Wellderly | STSI	GC-1.0000,G-0.0000						MUC16_HUMAN	Q8WXI7	8273	P->	frame shift	'N/A'	EXTRACELLULAR
db12.csv:19	9062510		GC	G	37	Wellderly | STSI	GC-1.0000,G-0.0000						MUC16_HUMAN	Q8WXI7	8312	G->	frame shift	'N/A'	EXTRACELLULAR
db12.csv:19	9002538		GC	G	37	Wellderly | STSI	GC-1.0000,G-0.0000						MUC16_HUMAN	Q8WXI7	13426	G->	frame shift	'N/A'	EXTRACELLULAR
db12.csv:19	8999547		GC	G	37	Wellderly | STSI	GC-1.0000,G-0.0000						MUC16_HUMAN	Q8WXI7	13543	A->	frame shift	'N/A'	EXTRACELLULAR
db12.csv:19	8974071		GC	G	37	Wellderly | STSI	GC-1.0000,G-0.0000						MUC16_HUMAN	Q8WXI7	14200	G->	frame shift	'N/A'	EXTRACELLULAR
db12.csv:19	9087577		GCTGA	G	37	Wellderly | STSI	GCTGA-0.9990,G-0.0010						MUC16_HUMAN	Q8WXI7	1413	AP->	frame shift	'N/A'	EXTRACELLULAR
db12.csv:19	9075663		GG	T	37	Wellderly | STSI	GG-0.9990,T-0.0010						MUC16_HUMAN	Q8WXI7	3928	P->	frame shift	'N/A'	EXTRACELLULAR
db12.csv:19	8971707		GG	C	37	Wellderly | STSI	GG-1.0000,C-0.0000						MUC16_HUMAN	Q8WXI7	14295	S->	frame shift	'N/A'	EXTRACELLULAR
db12.csv:19	9069749		GT	G	37	Wellderly | STSI	GT-0.9990,G-0.0010						MUC16_HUMAN	Q8WXI7	5899	H->	frame shift	'N/A'	EXTRACELLULAR
db12.csv:19	8987285		GT	G	37	Wellderly | STSI	GT-0.9990,G-0.0010						MUC16_HUMAN	Q8WXI7	13934	N->	frame shift	'N/A'	EXTRACELLULAR
db12.csv:19	9089392		GT	G	37	Wellderly | STSI	GT-1.0000,G-0.0000						MUC16_HUMAN	Q8WXI7	808	T->	frame shift	'N/A'	EXTRACELLULAR
db12.csv:19	9061432		GT	G	37	Wellderly | STSI	GT-1.0000,G-0.0000						MUC16_HUMAN	Q8WXI7	8672	P->	frame shift	'N/A'	EXTRACELLULAR
db12.csv:19	9046091		GT	G	37	Wellderly | STSI	GT-1.0000,G-0.0000						MUC16_HUMAN	Q8WXI7	11847	T->	frame shift	'N/A'	EXTRACELLULAR
db12.csv:19	9045656		GT	G	37	Wellderly | STSI	GT-1.0000,G-0.0000						MUC16_HUMAN	Q8WXI7	11992	T->	frame shift	'N/A'	EXTRACELLULAR
db12.csv:19	9045614		GT	G	37	Wellderly | STSI	GT-1.0000,G-0.0000						MUC16_HUMAN	Q8WXI7	12006	T->	frame shift	'N/A'	EXTRACELLULAR
db12.csv:19	8995959		GT	G	37	Wellderly | STSI	GT-1.0000,G-0.0000						MUC16_HUMAN	Q8WXI7	13761	T->	frame shift	'N/A'	EXTRACELLULAR
db12.csv:19	9088744		GTTGTGAGGATG	T	37	Wellderly | STSI	GTTGTGAGGATG-1.0000,T-0.0000						MUC16_HUMAN	Q8WXI7	1024	TETTN->E	frame shift	'N/A'	EXTRACELLULAR
db12.csv:19	9062544		T	CAGGGG,G	37	Wellderly | STSI	T-1.0000,CAGGGG-0.0000,G-0.0000						MUC16_HUMAN	Q8WXI7	8301	N->TP	frame shift	'N/A'	EXTRACELLULAR
db12.csv:19	9062113		TA	T	37	Wellderly | STSI	TA-0.9990,T-0.0010						MUC16_HUMAN	Q8WXI7	8445	T->	frame shift	'N/A'	EXTRACELLULAR
db12.csv:19	9068494		TA	T	37	Wellderly | STSI	TA-1.0000,T-0.0000						MUC16_HUMAN	Q8WXI7	6318	T->	frame shift	'N/A'	EXTRACELLULAR
db12.csv:19	9089416		TC	T	37	Wellderly | STSI	TC-0.9990,T-0.0010						MUC16_HUMAN	Q8WXI7	800	E->	frame shift	'N/A'	EXTRACELLULAR
db12.csv:19	9049395		TC	T	37	Wellderly | STSI	TC-0.9990,T-0.0010						MUC16_HUMAN	Q8WXI7	10746	T->	frame shift	'N/A'	EXTRACELLULAR
db12.csv:19	9091121		TC	T	37	Wellderly | STSI	TC-1.0000,T-0.0000						MUC16_HUMAN	Q8WXI7	232	T->	frame shift	'N/A'	EXTRACELLULAR
db12.csv:19	9088110		TC	T	37	Wellderly | STSI	TC-1.0000,T-0.0000						MUC16_HUMAN	Q8WXI7	1235	G->	frame shift	'N/A'	EXTRACELLULAR
db12.csv:19	9086903		TC	T	37	Wellderly | STSI	TC-1.0000,T-0.0000						MUC16_HUMAN	Q8WXI7	1638	S->	frame shift	'N/A'	EXTRACELLULAR
db12.csv:19	9083162		TC	T	37	Wellderly | STSI	TC-1.0000,T-0.0000						MUC16_HUMAN	Q8WXI7	2885	I->	frame shift	'N/A'	EXTRACELLULAR
db12.csv:19	9073719		TC	T	37	Wellderly | STSI	TC-1.0000,T-0.0000						MUC16_HUMAN	Q8WXI7	4576	D->	frame shift	'N/A'	EXTRACELLULAR
db12.csv:19	9073411		TC	T	37	Wellderly | STSI	TC-1.0000,T-0.0000						MUC16_HUMAN	Q8WXI7	4679	T->	frame shift	'N/A'	EXTRACELLULAR
db12.csv:19	9066771		TC	T	37	Wellderly | STSI	TC-1.0000,T-0.0000						MUC16_HUMAN	Q8WXI7	6892	E->	frame shift	'N/A'	EXTRACELLULAR
db12.csv:19	9064032		TC	T	37	Wellderly | STSI	TC-1.0000,T-0.0000						MUC16_HUMAN	Q8WXI7	7805	D->	frame shift	'N/A'	EXTRACELLULAR
db12.csv:19	9062664		TC	T	37	Wellderly | STSI	TC-1.0000,T-0.0000						MUC16_HUMAN	Q8WXI7	8261	E->	frame shift	'N/A'	EXTRACELLULAR
db12.csv:19	9062377		TC	T	37	Wellderly | STSI	TC-1.0000,T-0.0000						MUC16_HUMAN	Q8WXI7	8357	R->	frame shift	'N/A'	EXTRACELLULAR
db12.csv:19	9062277		TC	T	37	Wellderly | STSI	TC-1.0000,T-0.0000						MUC16_HUMAN	Q8WXI7	8390	E->	frame shift	'N/A'	EXTRACELLULAR
db12.csv:19	9062239		TC	T	37	Wellderly | STSI	TC-1.0000,T-0.0000						MUC16_HUMAN	Q8WXI7	8403	T->	frame shift	'N/A'	EXTRACELLULAR
db12.csv:19	9061396		TC	T	37	Wellderly | STSI	TC-1.0000,T-0.0000						MUC16_HUMAN	Q8WXI7	8684	N->	frame shift	'N/A'	EXTRACELLULAR
db12.csv:19	9057399		TC	T	37	Wellderly | STSI	TC-1.0000,T-0.0000						MUC16_HUMAN	Q8WXI7	10016	E->	frame shift	'N/A'	EXTRACELLULAR
db12.csv:19	9047394		TC	T	37	Wellderly | STSI	TC-1.0000,T-0.0000						MUC16_HUMAN	Q8WXI7	11413	T->	frame shift	'N/A'	EXTRACELLULAR
db12.csv:19	9046968		TC	T	37	Wellderly | STSI	TC-1.0000,T-0.0000						MUC16_HUMAN	Q8WXI7	11555	T->	frame shift	'N/A'	EXTRACELLULAR
db12.csv:19	9007514		TC	T	37	Wellderly | STSI	TC-1.0000,T-0.0000						MUC16_HUMAN	Q8WXI7	13152	T->	frame shift	'N/A'	EXTRACELLULAR
db12.csv:19	8995672		TC	T	37	Wellderly | STSI	TC-1.0000,T-0.0000						MUC16_HUMAN	Q8WXI7	13772	G->	frame shift	'N/A'	EXTRACELLULAR
db12.csv:19	9057295		TCA	T	37	Wellderly | STSI	TCA-1.0000,T-0.0000						MUC16_HUMAN	Q8WXI7	10051	TS->F	frame shift	'N/A'	EXTRACELLULAR
db12.csv:19	9020096		TG	T	37	Wellderly | STSI	TG-0.9980,T-0.0020						MUC16_HUMAN	Q8WXI7	12467	K->	frame shift	'N/A'	EXTRACELLULAR
db12.csv:19	9084574		TG	T	37	Wellderly | STSI	TG-0.9990,T-0.0010						MUC16_HUMAN	Q8WXI7	2414	Q->	frame shift	'N/A'	EXTRACELLULAR
db12.csv:19	9072450		TG	T	37	Wellderly | STSI	TG-0.9990,T-0.0010						MUC16_HUMAN	Q8WXI7	4999	Q->	frame shift	'N/A'	EXTRACELLULAR
db12.csv:19	9061078		TG	T	37	Wellderly | STSI	TG-0.9990,T-0.0010						MUC16_HUMAN	Q8WXI7	8790	K->	frame shift	'N/A'	EXTRACELLULAR
db12.csv:19	9046927		TG	T	37	Wellderly | STSI	TG-0.9990,T-0.0010						MUC16_HUMAN	Q8WXI7	11568	P->	frame shift	'N/A'	EXTRACELLULAR
db12.csv:19	9017457		TG	T	37	Wellderly | STSI	TG-0.9990,T-0.0010						MUC16_HUMAN	Q8WXI7	12623	K->	frame shift	'N/A'	EXTRACELLULAR
db12.csv:19	9016663		TG	T	37	Wellderly | STSI	TG-0.9990,T-0.0010						MUC16_HUMAN	Q8WXI7	12692	T->	frame shift	'N/A'	EXTRACELLULAR
db12.csv:19	9014643		TG	T	37	Wellderly | STSI	TG-0.9990,T-0.0010						MUC16_HUMAN	Q8WXI7	12778	K->	frame shift	'N/A'	EXTRACELLULAR
db12.csv:19	9011433		TG	T	37	Wellderly | STSI	TG-0.9990,T-0.0010						MUC16_HUMAN	Q8WXI7	12934	K->	frame shift	'N/A'	EXTRACELLULAR
db12.csv:19	8974016		TG	T	37	Wellderly | STSI	TG-0.9990,T-0.0010						MUC16_HUMAN	Q8WXI7	14219	T->	frame shift	'N/A'	EXTRACELLULAR
db12.csv:19	9091194		TG	T	37	Wellderly | STSI	TG-1.0000,T-0.0000						MUC16_HUMAN	Q8WXI7	207	P->	frame shift	'N/A'	EXTRACELLULAR
db12.csv:19	9091077		TG	T	37	Wellderly | STSI	TG-1.0000,T-0.0000						MUC16_HUMAN	Q8WXI7	246	P->	frame shift	'N/A'	EXTRACELLULAR
db12.csv:19	9090676		TG	T	37	Wellderly | STSI	TG-1.0000,T-0.0000						MUC16_HUMAN	Q8WXI7	380	H->	frame shift	'N/A'	EXTRACELLULAR
db12.csv:19	9089941		TG	T	37	Wellderly | STSI	TG-1.0000,T-0.0000						MUC16_HUMAN	Q8WXI7	625	H->	frame shift	'N/A'	EXTRACELLULAR
db12.csv:19	9089384		TG	T	37	Wellderly | STSI	TG-1.0000,T-0.0000						MUC16_HUMAN	Q8WXI7	811	T->	frame shift	'N/A'	EXTRACELLULAR
db12.csv:19	9082721		TG	T	37	Wellderly | STSI	TG-1.0000,T-0.0000						MUC16_HUMAN	Q8WXI7	3032	I->	frame shift	'N/A'	EXTRACELLULAR
db12.csv:19	9082452		TG	T	37	Wellderly | STSI	TG-1.0000,T-0.0000						MUC16_HUMAN	Q8WXI7	3121	P->	frame shift	'N/A'	EXTRACELLULAR
db12.csv:19	9080479		TG	T	37	Wellderly | STSI	TG-1.0000,T-0.0000						MUC16_HUMAN	Q8WXI7	3184	P->	frame shift	'N/A'	EXTRACELLULAR
db12.csv:19	9080476		TG	T	37	Wellderly | STSI	TG-1.0000,T-0.0000						MUC16_HUMAN	Q8WXI7	3185	A->	frame shift	'N/A'	EXTRACELLULAR
db12.csv:19	9076551		TG	T	37	Wellderly | STSI	TG-1.0000,T-0.0000						MUC16_HUMAN	Q8WXI7	3632	H->	frame shift	'N/A'	EXTRACELLULAR
db12.csv:19	9073416		TG	T	37	Wellderly | STSI	TG-1.0000,T-0.0000						MUC16_HUMAN	Q8WXI7	4677	H->	frame shift	'N/A'	EXTRACELLULAR
db12.csv:19	9070780		TG	T	37	Wellderly | STSI	TG-1.0000,T-0.0000						MUC16_HUMAN	Q8WXI7	5556	I->	frame shift	'N/A'	EXTRACELLULAR
db12.csv:19	9070366		TG	T	37	Wellderly | STSI	TG-1.0000,T-0.0000						MUC16_HUMAN	Q8WXI7	5694	T->	frame shift	'N/A'	EXTRACELLULAR
db12.csv:19	9070000		TG	T	37	Wellderly | STSI	TG-1.0000,T-0.0000						MUC16_HUMAN	Q8WXI7	5816	R->	frame shift	'N/A'	EXTRACELLULAR
db12.csv:19	9069592		TG	T	37	Wellderly | STSI	TG-1.0000,T-0.0000						MUC16_HUMAN	Q8WXI7	5952	T->	frame shift	'N/A'	EXTRACELLULAR
db12.csv:19	9068731		TG	T	37	Wellderly | STSI	TG-1.0000,T-0.0000						MUC16_HUMAN	Q8WXI7	6239	T->	frame shift	'N/A'	EXTRACELLULAR
db12.csv:19	9067810		TG	T	37	Wellderly | STSI	TG-1.0000,T-0.0000						MUC16_HUMAN	Q8WXI7	6546	T->	frame shift	'N/A'	EXTRACELLULAR
db12.csv:19	9066352		TG	T	37	Wellderly | STSI	TG-1.0000,T-0.0000						MUC16_HUMAN	Q8WXI7	7032	T->	frame shift	'N/A'	EXTRACELLULAR
db12.csv:19	9063703		TG	T	37	Wellderly | STSI	TG-1.0000,T-0.0000						MUC16_HUMAN	Q8WXI7	7915	T->	frame shift	'N/A'	EXTRACELLULAR
db12.csv:19	9062182		TG	T	37	Wellderly | STSI	TG-1.0000,T-0.0000						MUC16_HUMAN	Q8WXI7	8422	S->	frame shift	'N/A'	EXTRACELLULAR
db12.csv:19	9058870		TG	T	37	Wellderly | STSI	TG-1.0000,T-0.0000						MUC16_HUMAN	Q8WXI7	9526	T->	frame shift	'N/A'	EXTRACELLULAR
db12.csv:19	9057334		TG	T	37	Wellderly | STSI	TG-1.0000,T-0.0000						MUC16_HUMAN	Q8WXI7	10038	T->	frame shift	'N/A'	EXTRACELLULAR
db12.csv:19	9049785		TG	T	37	Wellderly | STSI	TG-1.0000,T-0.0000						MUC16_HUMAN	Q8WXI7	10616	N->	frame shift	'N/A'	EXTRACELLULAR
db12.csv:19	9045982		TG	T	37	Wellderly | STSI	TG-1.0000,T-0.0000						MUC16_HUMAN	Q8WXI7	11883	S->	frame shift	'N/A'	EXTRACELLULAR
db12.csv:19	9024137		TG	T	37	Wellderly | STSI	TG-1.0000,T-0.0000						MUC16_HUMAN	Q8WXI7	12379	T->	frame shift	'N/A'	EXTRACELLULAR
db12.csv:19	9021156		TG	T	37	Wellderly | STSI	TG-1.0000,T-0.0000						MUC16_HUMAN	Q8WXI7	12389	P->	frame shift	'N/A'	EXTRACELLULAR
db12.csv:19	9016990		TG	T	37	Wellderly | STSI	TG-1.0000,T-0.0000						MUC16_HUMAN	Q8WXI7	12669	T->	frame shift	'N/A'	EXTRACELLULAR
db12.csv:19	9007496		TG	T	37	Wellderly | STSI	TG-1.0000,T-0.0000						MUC16_HUMAN	Q8WXI7	13158	S->	frame shift	'N/A'	EXTRACELLULAR
db12.csv:19	9003688		TG	T	37	Wellderly | STSI	TG-1.0000,T-0.0000						MUC16_HUMAN	Q8WXI7	13318	T->	frame shift	'N/A'	EXTRACELLULAR
db12.csv:19	8997435		TG	T	37	Wellderly | STSI	TG-1.0000,T-0.0000						MUC16_HUMAN	Q8WXI7	13663	T->	frame shift	'N/A'	EXTRACELLULAR
db12.csv:19	8996432		TG	T	37	Wellderly | STSI	TG-1.0000,T-0.0000						MUC16_HUMAN	Q8WXI7	13714	K->	frame shift	'N/A'	EXTRACELLULAR
db12.csv:19	8995686		TGG	TG,T	37	Wellderly | STSI	TGG-0.4995,TG-0.5000,T-0.0005						MUC16_HUMAN	Q8WXI7	13768	TV->Q	frame shift	'N/A'	EXTRACELLULAR
db12.csv:19	8995686		TGG	TG,T	37	Wellderly | STSI	TGG-0.4995,TG-0.5000,T-0.0005						MUC16_HUMAN	Q8WXI7	13768	TV->S	frame shift	'N/A'	EXTRACELLULAR
db13.csv:chr19	9061396	-.-	TCC	TC	37	PGP veritas	-.-						MUC16_HUMAN	Q8WXI7	8684	NT->I	frame shift	'N/A'	EXTRACELLULAR		DB04964[investigational](Oregovomab)
db13.csv:chr19	9089270	-.-	TGG	TG	37	PGP veritas	-.-						MUC16_HUMAN	Q8WXI7	849	TF->H	frame shift	'N/A'	EXTRACELLULAR		DB04964[investigational](b'Oregovomab')
db4.csv:19	8969342		A	ATATGG	38	ExAC_r0.3	AF=8.267e-06						MUC16_HUMAN	Q8WXI7	14334	Y->YH	frame shift	'N/A'	EXTRACELLULAR		DB04964[investigational](Oregovomab)
db4.csv:19	8969396		G	GACTTATGCATA	38	ExAC_r0.3	AF=1.654e-05						MUC16_HUMAN	Q8WXI7	14316	S->SMHK	frame shift	'N/A'	EXTRACELLULAR		DB04964[investigational](Oregovomab)
db4.csv:19	8969423		CA	C	38	ExAC_r0.3	AF=8.274e-06						MUC16_HUMAN	Q8WXI7	14307	M->	frame shift	'N/A'	EXTRACELLULAR		DB04964[investigational](Oregovomab)
db4.csv:19	8976378		AG	A	38	ExAC_r0.3	AF=8.272e-06						MUC16_HUMAN	Q8WXI7	14150	P->	frame shift	'N/A'	EXTRACELLULAR		DB04964[investigational](Oregovomab)
db4.csv:19	8976752		AC	A	38	ExAC_r0.3	AF=2.482e-05						MUC16_HUMAN	Q8WXI7	14105	V->	frame shift	'N/A'	EXTRACELLULAR		DB04964[investigational](Oregovomab)
db4.csv:19	8982319		TCTTCACAGAC	T	38	ExAC_r0.3	AF=8.268e-06						MUC16_HUMAN	Q8WXI7	13986	NGAE->	frame shift	'N/A'	EXTRACELLULAR		DB04964[investigational](Oregovomab)
db4.csv:19	8995664		TTAGA	ATAGA,T	38	ExAC_r0.3	AF=8.275e-06,1.655e-05						MUC16_HUMAN	Q8WXI7	13775	KT->	frame shift	'N/A'	EXTRACELLULAR		DB04964[investigational](Oregovomab)
db4.csv:19	8997457		AG	A	38	ExAC_r0.3	AF=8.270e-06						MUC16_HUMAN	Q8WXI7	13655	P->	frame shift	'N/A'	EXTRACELLULAR		DB04964[investigational](Oregovomab)
db4.csv:19	8997473		TC	T	38	ExAC_r0.3	AF=8.270e-06						MUC16_HUMAN	Q8WXI7	13650	E->	frame shift	'N/A'	EXTRACELLULAR		DB04964[investigational](Oregovomab)
db4.csv:19	8999497		GGCTT	G,AGCTT,GACCAGCTT,GACCAGTGCTT	38	ExAC_r0.3	AF=2.316e-04,2.481e-05,7.443e-05,8.270e-06						MUC16_HUMAN	Q8WXI7	13560	PG->	frame shift	'N/A'	EXTRACELLULAR		DB04964[investigational](Oregovomab)
db4.csv:19	8999497		GGCTT	G,AGCTT,GACCAGCTT,GACCAGTGCTT	38	ExAC_r0.3	AF=2.316e-04,2.481e-05,7.443e-05,8.270e-06						MUC16_HUMAN	Q8WXI7	13560	PG->WSW	frame shift	'N/A'	EXTRACELLULAR		DB04964[investigational](Oregovomab)
db4.csv:19	8999498		GCTTT	G,TCTTT	38	ExAC_r0.3	AF=7.451e-05,3.312e-05						MUC16_HUMAN	Q8WXI7	13559	SP->	frame shift	'N/A'	EXTRACELLULAR		DB04964[investigational](Oregovomab)
db4.csv:19	8999502		T	TCCGA,TG,G	38	ExAC_r0.3	AF=2.316e-04,8.273e-06,8.273e-06						MUC16_HUMAN	Q8WXI7	13558	K->IG	frame shift	'N/A'	EXTRACELLULAR		DB04964[investigational](Oregovomab)
db4.csv:19	8999502		T	TCCGA,TG,G	38	ExAC_r0.3	AF=2.316e-04,8.273e-06,8.273e-06						MUC16_HUMAN	Q8WXI7	13558	K->T	frame shift	'N/A'	EXTRACELLULAR		DB04964[investigational](Oregovomab)
db4.csv:19	8999516		GT	AT,G	38	ExAC_r0.3	AF=2.482e-05,8.272e-06						MUC16_HUMAN	Q8WXI7	13553	Y->	frame shift	'N/A'	EXTRACELLULAR		DB04964[investigational](Oregovomab)
db4.csv:19	9000544		TA	T,AA	38	ExAC_r0.3	AF=9.929e-05,8.274e-06						MUC16_HUMAN	Q8WXI7	13480	L->	frame shift	'N/A'	EXTRACELLULAR		DB04964[investigational](Oregovomab)
db4.csv:19	9001832		C	CGT	38	ExAC_r0.3	AF=8.269e-06						MUC16_HUMAN	Q8WXI7	13472	M->I	frame shift	'N/A'	EXTRACELLULAR		DB04964[investigational](Oregovomab)
db4.csv:19	9001834		TGG	T	38	ExAC_r0.3	AF=8.269e-06						MUC16_HUMAN	Q8WXI7	13472	MT->D	frame shift	'N/A'	EXTRACELLULAR		DB04964[investigational](Oregovomab)
db4.csv:19	9002531		T	TG	38	ExAC_r0.3	AF=8.250e-06						MUC16_HUMAN	Q8WXI7	13429	T->H	frame shift	'N/A'	EXTRACELLULAR		DB04964[investigational](Oregovomab)
db4.csv:19	9002607		GC	G	38	ExAC_r0.3	AF=8.267e-06						MUC16_HUMAN	Q8WXI7	13403	S->	frame shift	'N/A'	EXTRACELLULAR		DB04964[investigational](Oregovomab)
db4.csv:19	9002619		AGGACGAT	A	38	ExAC_r0.3	AF=2.646e-04						MUC16_HUMAN	Q8WXI7	13399	PDP->	frame shift	'N/A'	EXTRACELLULAR		DB04964[investigational](Oregovomab)
db4.csv:19	9002624		GA	G,AA,CA	38	ExAC_r0.3	AF=6.622e-05,8.277e-06,8.277e-06						MUC16_HUMAN	Q8WXI7	13398	R->	frame shift	'N/A'	EXTRACELLULAR		DB04964[investigational](Oregovomab)
db4.csv:19	9003611		AG	A	38	ExAC_r0.3	AF=1.653e-05						MUC16_HUMAN	Q8WXI7	13343	P->	frame shift	'N/A'	EXTRACELLULAR		DB04964[investigational](Oregovomab)
db4.csv:19	9004902		AG	A	38	ExAC_r0.3	AF=8.276e-06						MUC16_HUMAN	Q8WXI7	13306	S->	frame shift	'N/A'	EXTRACELLULAR		DB04964[investigational](Oregovomab)
db4.csv:19	9005217		CG	TG,C	38	ExAC_r0.3	AF=1.655e-05,8.275e-06						MUC16_HUMAN	Q8WXI7	13287	R->	frame shift	'N/A'	EXTRACELLULAR		DB04964[investigational](Oregovomab)
db4.csv:19	9005228		AC	A,TC	38	ExAC_r0.3	AF=8.275e-06,8.275e-06						MUC16_HUMAN	Q8WXI7	13283	G->	frame shift	'N/A'	EXTRACELLULAR		DB04964[investigational](Oregovomab)
db4.csv:19	9005662		A	AGGTCCGAT,G	38	ExAC_r0.3	AF=1.852e-03,8.266e-06						MUC16_HUMAN	Q8WXI7	13248	P->PSD	frame shift	'N/A'	EXTRACELLULAR		DB04964[investigational](Oregovomab)
db4.csv:19	9005664		G	GTCC,GGCTCC	38	ExAC_r0.3	AF=2.017e-03,8.267e-06						MUC16_HUMAN	Q8WXI7	13248	P->GA	frame shift	'N/A'	EXTRACELLULAR		DB04964[investigational](Oregovomab)
db4.csv:19	9005713		TAC	TGAC,T	38	ExAC_r0.3	AF=2.646e-04,8.269e-06						MUC16_HUMAN	Q8WXI7	13231	VA->VS	frame shift	'N/A'	EXTRACELLULAR		DB04964[investigational](Oregovomab)
db4.csv:19	9005713		TAC	TGAC,T	38	ExAC_r0.3	AF=2.646e-04,8.269e-06						MUC16_HUMAN	Q8WXI7	13231	VA->S	frame shift	'N/A'	EXTRACELLULAR		DB04964[investigational](Oregovomab)
db4.csv:19	9005716		TCCATC	T	38	ExAC_r0.3	AF=8.270e-06						MUC16_HUMAN	Q8WXI7	13230	GVA->S	frame shift	'N/A'	EXTRACELLULAR		DB04964[investigational](Oregovomab)
db4.csv:19	9005718		CA	C,TA	38	ExAC_r0.3	AF=2.646e-04,3.308e-05						MUC16_HUMAN	Q8WXI7	13230	G->	frame shift	'N/A'	EXTRACELLULAR		DB04964[investigational](Oregovomab)
db4.csv:19	9006351		A	ATTCG	38	ExAC_r0.3	AF=8.267e-06						MUC16_HUMAN	Q8WXI7	13223	L->RI	frame shift	'N/A'	EXTRACELLULAR		DB04964[investigational](Oregovomab)
db4.csv:19	9006353		GTCAGTCT	G,TTCAGTCT	38	ExAC_r0.3	AF=8.267e-06,8.267e-06						MUC16_HUMAN	Q8WXI7	13222	TLL->	frame shift	'N/A'	EXTRACELLULAR		DB04964[investigational](Oregovomab)
db4.csv:19	9006653		GAACACTC	G	38	ExAC_r0.3	AF=8.269e-06						MUC16_HUMAN	Q8WXI7	13199	LQG->	frame shift	'N/A'	EXTRACELLULAR		DB04964[investigational](Oregovomab)
db4.csv:19	9006725		TG	T	38	ExAC_r0.3	AF=8.271e-06						MUC16_HUMAN	Q8WXI7	13175	I->	frame shift	'N/A'	EXTRACELLULAR		DB04964[investigational](Oregovomab)
db4.csv:19	9007843		AC	A	38	ExAC_r0.3	AF=8.269e-06						MUC16_HUMAN	Q8WXI7	13127	G->	frame shift	'N/A'	EXTRACELLULAR		DB04964[investigational](Oregovomab)
db4.csv:19	9009289		C	T,CA	38	ExAC_r0.3	AF=8.270e-06,8.270e-06						MUC16_HUMAN	Q8WXI7	13062	G->W	frame shift	'N/A'	EXTRACELLULAR		DB04964[investigational](Oregovomab)
db4.csv:19	9009333		AG	A	38	ExAC_r0.3	AF=8.266e-06						MUC16_HUMAN	Q8WXI7	13047	L->	frame shift	'N/A'	EXTRACELLULAR		DB04964[investigational](Oregovomab)
db4.csv:19	9009708		AG	A	38	ExAC_r0.3	AF=8.274e-06						MUC16_HUMAN	Q8WXI7	13006	A->	frame shift	'N/A'	EXTRACELLULAR		DB04964[investigational](Oregovomab)
db4.csv:19	9011396		TC	T	38	ExAC_r0.3	AF=8.271e-06						MUC16_HUMAN	Q8WXI7	12946	E->	frame shift	'N/A'	EXTRACELLULAR		DB04964[investigational](Oregovomab)
db4.csv:19	9011469		CAGTGGCTGCCCCATTCT	C	38	ExAC_r0.3	AF=8.275e-06						MUC16_HUMAN	Q8WXI7	12922	GMDAICS->Q	frame shift	'N/A'	EXTRACELLULAR		DB04964[investigational](Oregovomab)
db4.csv:19	9012847		AG	A	38	ExAC_r0.3	AF=8.264e-06						MUC16_HUMAN	Q8WXI7	12866	L->	frame shift	'N/A'	EXTRACELLULAR		DB04964[investigational](Oregovomab)
db4.csv:19	9016692		GACCCA	G	38	ExAC_r0.3	AF=1.657e-05						MUC16_HUMAN	Q8WXI7	12682	SGT->D	frame shift	'N/A'	EXTRACELLULAR		DB04964[investigational](Oregovomab)
db4.csv:19	9019305		CT	AT,C	38	ExAC_r0.3	AF=2.482e-05,8.274e-06						MUC16_HUMAN	Q8WXI7	12528	G->	frame shift	'N/A'	EXTRACELLULAR		DB04964[investigational](Oregovomab)
db4.csv:19	9020069		GC	G	38	ExAC_r0.3	AF=8.272e-06						MUC16_HUMAN	Q8WXI7	12476	L->	frame shift	'N/A'	EXTRACELLULAR		DB04964[investigational](Oregovomab)
db4.csv:19	9021178		GCCATAAC	G	38	ExAC_r0.3	AF=4.965e-05						MUC16_HUMAN	Q8WXI7	12382	AAG->	frame shift	'N/A'	EXTRACELLULAR		DB04964[investigational](Oregovomab)
db4.csv:19	9024834		T	C,TAG	38	ExAC_r0.3	AF=2.481e-05,8.270e-06						MUC16_HUMAN	Q8WXI7	12343	Y->S	frame shift	'N/A'	EXTRACELLULAR		DB04964[investigational](Oregovomab)
db4.csv:19	9024932		GC	G	38	ExAC_r0.3	AF=8.273e-06						MUC16_HUMAN	Q8WXI7	12310	S->	frame shift	'N/A'	EXTRACELLULAR		DB04964[investigational](Oregovomab)
db4.csv:19	9027219		TG	T	38	ExAC_r0.3	AF=8.274e-06						MUC16_HUMAN	Q8WXI7	12223	T->	frame shift	'N/A'	EXTRACELLULAR		DB04964[investigational](Oregovomab)
db4.csv:19	9028350		G	GA,A	38	ExAC_r0.3	AF=8.258e-06,8.258e-06						MUC16_HUMAN	Q8WXI7	12148	H->S	frame shift	'N/A'	EXTRACELLULAR		DB04964[investigational](Oregovomab)
db4.csv:19	9045947		ACAGT	A	38	ExAC_r0.3	AF=2.482e-05						MUC16_HUMAN	Q8WXI7	11895	VS->	frame shift	'N/A'	EXTRACELLULAR		DB04964[investigational](Oregovomab)
db4.csv:19	9046091		GT	G	38	ExAC_r0.3	AF=8.270e-06						MUC16_HUMAN	Q8WXI7	11847	T->	frame shift	'N/A'	EXTRACELLULAR		DB04964[investigational](Oregovomab)
db4.csv:19	9046163		AAG	A	38	ExAC_r0.3	AF=8.265e-06						MUC16_HUMAN	Q8WXI7	11823	FT->H	frame shift	'N/A'	EXTRACELLULAR		DB04964[investigational](Oregovomab)
db4.csv:19	9046746		CT	C	38	ExAC_r0.3	AF=8.267e-06						MUC16_HUMAN	Q8WXI7	11629	G->	frame shift	'N/A'	EXTRACELLULAR		DB04964[investigational](Oregovomab)
db4.csv:19	9047354		GAAGA	G	38	ExAC_r0.3	AF=8.270e-06						MUC16_HUMAN	Q8WXI7	11426	SG->	frame shift	'N/A'	EXTRACELLULAR		DB04964[investigational](Oregovomab)
db4.csv:19	9047569		AG	A	38	ExAC_r0.3	AF=8.261e-06						MUC16_HUMAN	Q8WXI7	11354	P->	frame shift	'N/A'	EXTRACELLULAR		DB04964[investigational](Oregovomab)
db4.csv:19	9048012		GC	G	38	ExAC_r0.3	AF=8.273e-06						MUC16_HUMAN	Q8WXI7	11207	L->	frame shift	'N/A'	EXTRACELLULAR		DB04964[investigational](Oregovomab)
db4.csv:19	9048489		TA	CA,T	38	ExAC_r0.3	AF=8.275e-06,8.275e-06						MUC16_HUMAN	Q8WXI7	11048	S->	frame shift	'N/A'	EXTRACELLULAR		DB04964[investigational](Oregovomab)
db4.csv:19	9048529		AAC	A	38	ExAC_r0.3	AF=9.930e-05						MUC16_HUMAN	Q8WXI7	11034	VS->F	frame shift	'N/A'	EXTRACELLULAR		DB04964[investigational](Oregovomab)
db4.csv:19	9048916		GGT	G	38	ExAC_r0.3	AF=3.310e-05						MUC16_HUMAN	Q8WXI7	10905	TT->H	frame shift	'N/A'	EXTRACELLULAR		DB04964[investigational](Oregovomab)
db4.csv:19	9049330		TG	CG,T	38	ExAC_r0.3	AF=8.273e-06,8.273e-06						MUC16_HUMAN	Q8WXI7	10767	S->	frame shift	'N/A'	EXTRACELLULAR		DB04964[investigational](Oregovomab)
db4.csv:19	9049533		TG	T	38	ExAC_r0.3	AF=2.480e-05						MUC16_HUMAN	Q8WXI7	10700	N->	frame shift	'N/A'	EXTRACELLULAR		DB04964[investigational](Oregovomab)
db4.csv:19	9049699		GAT	G	38	ExAC_r0.3	AF=8.267e-06						MUC16_HUMAN	Q8WXI7	10644	IS->L	frame shift	'N/A'	EXTRACELLULAR		DB04964[investigational](Oregovomab)
db4.csv:19	9049865		G	GAAAC	38	ExAC_r0.3	AF=8.275e-06						MUC16_HUMAN	Q8WXI7	10589	S->CF	frame shift	'N/A'	EXTRACELLULAR		DB04964[investigational](Oregovomab)
db4.csv:19	9050151		AG	A	38	ExAC_r0.3	AF=8.251e-06						MUC16_HUMAN	Q8WXI7	10494	L->	frame shift	'N/A'	EXTRACELLULAR		DB04964[investigational](Oregovomab)
db4.csv:19	9050216		A	AGAGC,AGAGCTGTGGTGGTGGTC,AGAGCTGTGGTGG,AGAGCTGTGGTGGTGG	38	ExAC_r0.3	AF=4.130e-05,2.478e-05,1.652e-05,8.260e-06						MUC16_HUMAN	Q8WXI7	10472	M->SS	frame shift	'N/A'	EXTRACELLULAR		DB04964[investigational](Oregovomab)
db4.csv:19	9050216		A	AGAGC,AGAGCTGTGGTGGTGGTC,AGAGCTGTGGTGG,AGAGCTGTGGTGGTGG	38	ExAC_r0.3	AF=4.130e-05,2.478e-05,1.652e-05,8.260e-06						MUC16_HUMAN	Q8WXI7	10472	M->RPPPQL	frame shift	'N/A'	EXTRACELLULAR		DB04964[investigational](Oregovomab)
db4.csv:19	9050217		T	TGTGGTGGTGG	38	ExAC_r0.3	AF=4.130e-05						MUC16_HUMAN	Q8WXI7	10472	M->PPPH	frame shift	'N/A'	EXTRACELLULAR		DB04964[investigational](Oregovomab)
db4.csv:19	9054250		GCGAA	G,ACGAA	38	ExAC_r0.3	AF=2.574e-03,8.386e-06						MUC16_HUMAN	Q8WXI7	10458	PA->	frame shift	'N/A'	EXTRACELLULAR		DB04964[investigational](Oregovomab)
db4.csv:19	9054252		GAA	G,AAA	38	ExAC_r0.3	AF=1.939e-03,1.686e-04						MUC16_HUMAN	Q8WXI7	10457	SP->A	frame shift	'N/A'	EXTRACELLULAR		DB04964[investigational](Oregovomab)
db4.csv:19	9054278		TG	CG,T	38	ExAC_r0.3	AF=9.101e-05,8.274e-06						MUC16_HUMAN	Q8WXI7	10448	P->	frame shift	'N/A'	EXTRACELLULAR		DB04964[investigational](Oregovomab)
db4.csv:19	9056316		AC	A	38	ExAC_r0.3	AF=8.266e-06						MUC16_HUMAN	Q8WXI7	10377	V->	frame shift	'N/A'	EXTRACELLULAR		DB04964[investigational](Oregovomab)
db4.csv:19	9056470		A	AAGGC	38	ExAC_r0.3	AF=1.652e-05						MUC16_HUMAN	Q8WXI7	10326	S->AF	frame shift	'N/A'	EXTRACELLULAR		DB04964[investigational](Oregovomab)
db4.csv:19	9057591		G	GACATCCAT	38	ExAC_r0.3	AF=8.270e-06						MUC16_HUMAN	Q8WXI7	9952	T->NGC	frame shift	'N/A'	EXTRACELLULAR		DB04964[investigational](Oregovomab)
db4.csv:19	9057854		AG	GG,A	38	ExAC_r0.3	AF=8.271e-06,8.271e-06						MUC16_HUMAN	Q8WXI7	9864	T->	frame shift	'N/A'	EXTRACELLULAR		DB04964[investigational](Oregovomab)
db4.csv:19	9057922		AAGGTATGGTTATGGTTGTTTCTGAGTCAGCTAGGACAGAGGAATGAGATTCATGAACAGAACTGG	A	38	ExAC_r0.3	AF=8.265e-06						MUC16_HUMAN	Q8WXI7	9842	SMGITSAVDDTTVFTSNPAFSET->D	frame shift	'N/A'	EXTRACELLULAR		DB04964[investigational](Oregovomab)
db4.csv:19	9058261		A	AC,ACAG	38	ExAC_r0.3	AF=8.270e-06,1.654e-05						MUC16_HUMAN	Q8WXI7	9729	S->V	frame shift	'N/A'	EXTRACELLULAR		DB04964[investigational](Oregovomab)
db4.csv:19	9058388		C	CA	38	ExAC_r0.3	AF=8.275e-06						MUC16_HUMAN	Q8WXI7	9686	L->F	frame shift	'N/A'	EXTRACELLULAR		DB04964[investigational](Oregovomab)
db4.csv:19	9058621		AG	A	38	ExAC_r0.3	AF=2.480e-05						MUC16_HUMAN	Q8WXI7	9609	S->	frame shift	'N/A'	EXTRACELLULAR		DB04964[investigational](Oregovomab)
db4.csv:19	9058900		CA	C	38	ExAC_r0.3	AF=8.268e-06						MUC16_HUMAN	Q8WXI7	9516	E->	frame shift	'N/A'	EXTRACELLULAR		DB04964[investigational](Oregovomab)
db4.csv:19	9058978		GA	G	38	ExAC_r0.3	AF=8.269e-06						MUC16_HUMAN	Q8WXI7	9490	P->	frame shift	'N/A'	EXTRACELLULAR		DB04964[investigational](Oregovomab)
db4.csv:19	9059139		AGGGAAGAT	A	38	ExAC_r0.3	AF=8.267e-06						MUC16_HUMAN	Q8WXI7	9436	LVSS->F	frame shift	'N/A'	EXTRACELLULAR		DB04964[investigational](Oregovomab)
db4.csv:19	9059156		GT	TT,G	38	ExAC_r0.3	AF=1.653e-05,8.264e-06						MUC16_HUMAN	Q8WXI7	9430	N->	frame shift	'N/A'	EXTRACELLULAR		DB04964[investigational](Oregovomab)
db4.csv:19	9059219		TG	T	38	ExAC_r0.3	AF=8.267e-06						MUC16_HUMAN	Q8WXI7	9409	T->	frame shift	'N/A'	EXTRACELLULAR		DB04964[investigational](Oregovomab)
db4.csv:19	9059376		AG	A,GG	38	ExAC_r0.3	AF=2.399e-04,8.272e-06						MUC16_HUMAN	Q8WXI7	9357	L->	frame shift	'N/A'	EXTRACELLULAR		DB04964[investigational](Oregovomab)
db4.csv:19	9059428		TGGATTGAGCAG	T	38	ExAC_r0.3	AF=1.653e-05						MUC16_HUMAN	Q8WXI7	9340	TMSSD->R	frame shift	'N/A'	EXTRACELLULAR		DB04964[investigational](Oregovomab)
db4.csv:19	9059487		A	AC	38	ExAC_r0.3	AF=8.268e-06						MUC16_HUMAN	Q8WXI7	9320	V->G	frame shift	'N/A'	EXTRACELLULAR		DB04964[investigational](Oregovomab)
db4.csv:19	9059558		AGAGATGC	A	38	ExAC_r0.3	AF=8.267e-06						MUC16_HUMAN	Q8WXI7	9296	SEE->	frame shift	'N/A'	EXTRACELLULAR		DB04964[investigational](Oregovomab)
db4.csv:19	9059566		T	TCCCA	38	ExAC_r0.3	AF=8.266e-06						MUC16_HUMAN	Q8WXI7	9294	S->WE	frame shift	'N/A'	EXTRACELLULAR		DB04964[investigational](Oregovomab)
db4.csv:19	9059603		CTTTG	C	38	ExAC_r0.3	AF=8.264e-06						MUC16_HUMAN	Q8WXI7	9281	KS->	frame shift	'N/A'	EXTRACELLULAR		DB04964[investigational](Oregovomab)
db4.csv:19	9059994		GGTGA	G,AGTGA	38	ExAC_r0.3	AF=8.266e-06,8.266e-06						MUC16_HUMAN	Q8WXI7	9151	PV->	frame shift	'N/A'	EXTRACELLULAR		DB04964[investigational](Oregovomab)
db4.csv:19	9060439		TG	AG,T	38	ExAC_r0.3	AF=7.846e-04,8.259e-06						MUC16_HUMAN	Q8WXI7	9003	T->	frame shift	'N/A'	EXTRACELLULAR		DB04964[investigational](Oregovomab)
db4.csv:19	9060538		CCA	C	38	ExAC_r0.3	AF=1.819e-04						MUC16_HUMAN	Q8WXI7	8970	VT->H	frame shift	'N/A'	EXTRACELLULAR		DB04964[investigational](Oregovomab)
db4.csv:19	9060659		TG	T	38	ExAC_r0.3	AF=8.263e-06						MUC16_HUMAN	Q8WXI7	8929	T->	frame shift	'N/A'	EXTRACELLULAR		DB04964[investigational](Oregovomab)
db4.csv:19	9060778		CA	C	38	ExAC_r0.3	AF=4.134e-05						MUC16_HUMAN	Q8WXI7	8890	V->	frame shift	'N/A'	EXTRACELLULAR		DB04964[investigational](Oregovomab)
db4.csv:19	9060897		GT	GTT,G	38	ExAC_r0.3	AF=8.265e-06,8.265e-06						MUC16_HUMAN	Q8WXI7	8850	T->N	frame shift	'N/A'	EXTRACELLULAR		DB04964[investigational](Oregovomab)
db4.csv:19	9060897		GT	GTT,G	38	ExAC_r0.3	AF=8.265e-06,8.265e-06						MUC16_HUMAN	Q8WXI7	8850	T->	frame shift	'N/A'	EXTRACELLULAR		DB04964[investigational](Oregovomab)
db4.csv:19	9061225		AG	A	38	ExAC_r0.3	AF=8.272e-06						MUC16_HUMAN	Q8WXI7	8741	S->	frame shift	'N/A'	EXTRACELLULAR		DB04964[investigational](Oregovomab)
db4.csv:19	9061302		GT	AT,G	38	ExAC_r0.3	AF=8.271e-06,8.271e-06						MUC16_HUMAN	Q8WXI7	8715	T->	frame shift	'N/A'	EXTRACELLULAR		DB04964[investigational](Oregovomab)
db4.csv:19	9061396		TC	T	38	ExAC_r0.3	AF=2.317e-04						MUC16_HUMAN	Q8WXI7	8684	N->	frame shift	'N/A'	EXTRACELLULAR		DB04964[investigational](Oregovomab)
db4.csv:19	9061623		CT	C	38	ExAC_r0.3	AF=8.265e-06						MUC16_HUMAN	Q8WXI7	8608	S->	frame shift	'N/A'	EXTRACELLULAR		DB04964[investigational](Oregovomab)
db4.csv:19	9061702		TC	T	38	ExAC_r0.3	AF=8.263e-06						MUC16_HUMAN	Q8WXI7	8582	S->	frame shift	'N/A'	EXTRACELLULAR		DB04964[investigational](Oregovomab)
db4.csv:19	9061762		AGACAG	A	38	ExAC_r0.3	AF=8.267e-06						MUC16_HUMAN	Q8WXI7	8562	SSS->L	frame shift	'N/A'	EXTRACELLULAR		DB04964[investigational](Oregovomab)
db4.csv:19	9062301		ATTGGAGATGTGGCT	A	38	ExAC_r0.3	AF=8.265e-06						MUC16_HUMAN	Q8WXI7	8382	MGTTYT->H	frame shift	'N/A'	EXTRACELLULAR		DB04964[investigational](Oregovomab)
db4.csv:19	9062350		G	GTGATT	38	ExAC_r0.3	AF=8.258e-06						MUC16_HUMAN	Q8WXI7	8366	Q->NH	frame shift	'N/A'	EXTRACELLULAR		DB04964[investigational](Oregovomab)
db4.csv:19	9062740		ATC	GTC,A	38	ExAC_r0.3	AF=1.654e-05,8.270e-06						MUC16_HUMAN	Q8WXI7	8236	FS->F	frame shift	'N/A'	EXTRACELLULAR		DB04964[investigational](Oregovomab)
db4.csv:19	9063069		GTCTT	CTCTT,G	38	ExAC_r0.3	AF=8.269e-06,8.269e-06						MUC16_HUMAN	Q8WXI7	8126	TS->	frame shift	'N/A'	EXTRACELLULAR		DB04964[investigational](Oregovomab)
db4.csv:19	9063133		AG	A	38	ExAC_r0.3	AF=8.266e-06						MUC16_HUMAN	Q8WXI7	8105	F->	frame shift	'N/A'	EXTRACELLULAR		DB04964[investigational](Oregovomab)
db4.csv:19	9063156		CT	C	38	ExAC_r0.3	AF=8.263e-06						MUC16_HUMAN	Q8WXI7	8097	S->	frame shift	'N/A'	EXTRACELLULAR		DB04964[investigational](Oregovomab)
db4.csv:19	9063258		G	GT	38	ExAC_r0.3	AF=8.266e-06						MUC16_HUMAN	Q8WXI7	8063	T->N	frame shift	'N/A'	EXTRACELLULAR		DB04964[investigational](Oregovomab)
db4.csv:19	9063294		TG	T	38	ExAC_r0.3	AF=8.269e-06						MUC16_HUMAN	Q8WXI7	8051	H->	frame shift	'N/A'	EXTRACELLULAR		DB04964[investigational](Oregovomab)
db4.csv:19	9063448		GA	G	38	ExAC_r0.3	AF=2.480e-05						MUC16_HUMAN	Q8WXI7	8000	P->	frame shift	'N/A'	EXTRACELLULAR		DB04964[investigational](Oregovomab)
db4.csv:19	9063805		GT	G	38	ExAC_r0.3	AF=8.266e-06						MUC16_HUMAN	Q8WXI7	7881	P->	frame shift	'N/A'	EXTRACELLULAR		DB04964[investigational](Oregovomab)
db4.csv:19	9064115		CA	C	38	ExAC_r0.3	AF=8.259e-06						MUC16_HUMAN	Q8WXI7	7777	V->	frame shift	'N/A'	EXTRACELLULAR		DB04964[investigational](Oregovomab)
db4.csv:19	9064287		AG	A	38	ExAC_r0.3	AF=1.653e-05						MUC16_HUMAN	Q8WXI7	7720	L->	frame shift	'N/A'	EXTRACELLULAR		DB04964[investigational](Oregovomab)
db4.csv:19	9064308		GA	G	38	ExAC_r0.3	AF=4.959e-05						MUC16_HUMAN	Q8WXI7	7713	S->	frame shift	'N/A'	EXTRACELLULAR		DB04964[investigational](Oregovomab)
db4.csv:19	9064316		GA	G	38	ExAC_r0.3	AF=1.653e-05						MUC16_HUMAN	Q8WXI7	7710	I->	frame shift	'N/A'	EXTRACELLULAR		DB04964[investigational](Oregovomab)
db4.csv:19	9064478		TC	T	38	ExAC_r0.3	AF=3.144e-04						MUC16_HUMAN	Q8WXI7	7656	G->	frame shift	'N/A'	EXTRACELLULAR		DB04964[investigational](Oregovomab)
db4.csv:19	9064513		AG	A,CG	38	ExAC_r0.3	AF=8.276e-06,8.276e-06						MUC16_HUMAN	Q8WXI7	7645	S->	frame shift	'N/A'	EXTRACELLULAR		DB04964[investigational](Oregovomab)
db4.csv:19	9064893		CT	C	38	ExAC_r0.3	AF=4.135e-05						MUC16_HUMAN	Q8WXI7	7518	S->	frame shift	'N/A'	EXTRACELLULAR		DB04964[investigational](Oregovomab)
db4.csv:19	9064915		TG	T	38	ExAC_r0.3	AF=8.271e-06						MUC16_HUMAN	Q8WXI7	7511	I->	frame shift	'N/A'	EXTRACELLULAR		DB04964[investigational](Oregovomab)
db4.csv:19	9065254		AAGACAGCTGGGAAGATGGAGGGCTTGTTTCTTCCACAGGGAGAGAGCTGGGCCGTGGCACATCCCCAGCACCTC	GAGACAGCTGGGAAGATGGAGGGCTTGTTTCTTCCACAGGGAGAGAGCTGGGCCGTGGCACATCCCCAGCACCTC,CAGACAGCTGGGAAGATGGAGGGCTTGTTTCTTCCACAGGGAGAGAGCTGGGCCGTGGCACATCCCCAGCACCTC,A	38	ExAC_r0.3	AF=8.267e-06,8.267e-06,8.267e-06						MUC16_HUMAN	Q8WXI7	7398	LSAMISPSPVSSTLPASSHSSSASVT->D	frame shift	'N/A'	EXTRACELLULAR		DB04964[investigational](Oregovomab)
db4.csv:19	9065283		TC	T	38	ExAC_r0.3	AF=8.267e-06						MUC16_HUMAN	Q8WXI7	7388	E->	frame shift	'N/A'	EXTRACELLULAR		DB04964[investigational](Oregovomab)
db4.csv:19	9066044		CG	TG,C	38	ExAC_r0.3	AF=1.901e-04,8.265e-06						MUC16_HUMAN	Q8WXI7	7134	P->	frame shift	'N/A'	EXTRACELLULAR		DB04964[investigational](Oregovomab)
db4.csv:19	9066156		GGGAGAGAGCTGGGATTTTCC	G	38	ExAC_r0.3	AF=8.268e-06						MUC16_HUMAN	Q8WXI7	7097	PSLLSLPA->C	frame shift	'N/A'	EXTRACELLULAR		DB04964[investigational](Oregovomab)
db4.csv:19	9066579		GTCTC	ATCTC,G	38	ExAC_r0.3	AF=2.482e-05,1.654e-05						MUC16_HUMAN	Q8WXI7	6956	TS->	frame shift	'N/A'	EXTRACELLULAR		DB04964[investigational](Oregovomab)
db4.csv:19	9067023		GAA	G	38	ExAC_r0.3	AF=1.239e-04						MUC16_HUMAN	Q8WXI7	6808	SP->T	frame shift	'N/A'	EXTRACELLULAR		DB04964[investigational](Oregovomab)
db4.csv:19	9067066		GA	AA,G	38	ExAC_r0.3	AF=1.139e-03,8.251e-06						MUC16_HUMAN	Q8WXI7	6794	P->	frame shift	'N/A'	EXTRACELLULAR		DB04964[investigational](Oregovomab)
db4.csv:19	9067321		CTG	C	38	ExAC_r0.3	AF=8.261e-06						MUC16_HUMAN	Q8WXI7	6709	ES->V	frame shift	'N/A'	EXTRACELLULAR		DB04964[investigational](Oregovomab)
[truncated: 775 more rows]
